# Supplementary material for: One-class land-cover classification using MaxEnt: the effect of modelling parameterization on classification accuracy
Source: PeerJ. 2019 May 27;7:e7016. doi: 10.7717/peerj.7016 (PMC6542344; doi:10.7717/peerj.7016)
Supplement: Supplemental Information 1 — Table containing the True Positive (TP), False Positive (FP), False Negative (FN), True Negative (TN), and respective kappa values for all Grass models. [file peerj-07-7016-s001.xlsx]

## Sheet: SummaryTableGrass
Class	Serie	Parameter	Samples	Training	Testing	Feature	Regularization	Threshold	TP	FP	FN	TN	Total	Kappa
Grass	S40T50T50	Auto	40	50	50	Auto	1	BTOPA	67	339	2	592	1000	0.186103
Grass	S40T50T50	Auto	40	50	50	Auto	1	EETOD	66	106	3	825	1000	0.498306
Grass	S40T50T50	Auto	40	50	50	Auto	1	ETeSS	66	82	3	849	1000	0.567597
Grass	S40T50T50	Auto	40	50	50	Auto	1	ETrSS	66	167	3	764	1000	0.370011
Grass	S40T50T50	Auto	40	50	50	Auto	1	FC1	69	604	0	327	1000	0.0695181
Grass	S40T50T50	Auto	40	50	50	Auto	1	FC5	67	318	2	613	1000	0.201736
Grass	S40T50T50	Auto	40	50	50	Auto	1	FC10	67	182	2	749	1000	0.351286
Grass	S40T50T50	Auto	40	50	50	Auto	1	MTeSPS	64	48	5	883	1000	0.679843
Grass	S40T50T50	Auto	40	50	50	Auto	1	MTP	67	238	2	693	1000	0.276912
Grass	S40T50T50	Auto	40	50	50	Auto	1	MTrSPS	64	69	5	862	1000	0.597051
Grass	S40T50T50	Auto	40	50	50	Auto	1	10PTP	62	39	7	892	1000	0.705245
Grass	S40T50T50	H_1	40	50	50	H	1	BTOPA	67	273	2	658	1000	0.240499
Grass	S40T50T50	H_1	40	50	50	H	1	EETOD	65	128	4	803	1000	0.439171
Grass	S40T50T50	H_1	40	50	50	H	1	ETeSS	66	176	3	755	1000	0.355197
Grass	S40T50T50	H_1	40	50	50	H	1	ETrSS	64	111	5	820	1000	0.472368
Grass	S40T50T50	H_1	40	50	50	H	1	FC1	68	497	1	434	1000	0.104365
Grass	S40T50T50	H_1	40	50	50	H	1	FC5	67	255	2	676	1000	0.258434
Grass	S40T50T50	H_1	40	50	50	H	1	FC10	66	162	3	769	1000	0.378615
Grass	S40T50T50	H_1	40	50	50	H	1	MTeSPS	64	111	5	820	1000	0.472368
Grass	S40T50T50	H_1	40	50	50	H	1	MTP	66	213	3	718	1000	0.302096
Grass	S40T50T50	H_1	40	50	50	H	1	MTrSPS	64	44	5	887	1000	0.69771
Grass	S40T50T50	H_1	40	50	50	H	1	10PTP	60	9	9	922	1000	0.859898
Grass	S40T50T50	H_3	40	50	50	H	3	BTOPA	68	349	1	582	1000	0.18311
Grass	S40T50T50	H_3	40	50	50	H	3	EETOD	67	226	2	705	1000	0.29097
Grass	S40T50T50	H_3	40	50	50	H	3	ETeSS	66	175	3	756	1000	0.356802
Grass	S40T50T50	H_3	40	50	50	H	3	ETrSS	65	156	4	775	1000	0.383434
Grass	S40T50T50	H_3	40	50	50	H	3	FC1	69	777	0	154	1000	0.0266232
Grass	S40T50T50	H_3	40	50	50	H	3	FC5	68	499	1	432	1000	0.103547
Grass	S40T50T50	H_3	40	50	50	H	3	FC10	68	330	1	601	1000	0.19675
Grass	S40T50T50	H_3	40	50	50	H	3	MTeSPS	64	117	5	814	1000	0.457831
Grass	S40T50T50	H_3	40	50	50	H	3	MTP	67	268	2	663	1000	0.245325
Grass	S40T50T50	H_3	40	50	50	H	3	MTrSPS	64	118	5	813	1000	0.455473
Grass	S40T50T50	H_3	40	50	50	H	3	10PTP	64	63	5	868	1000	0.618992
Grass	S40T50T50	H_5	40	50	50	H	5	BTOPA	68	489	1	442	1000	0.107686
Grass	S40T50T50	H_5	40	50	50	H	5	EETOD	67	287	2	644	1000	0.227578
Grass	S40T50T50	H_5	40	50	50	H	5	ETeSS	66	217	3	714	1000	0.297003
Grass	S40T50T50	H_5	40	50	50	H	5	ETrSS	66	206	3	725	1000	0.311286
Grass	S40T50T50	H_5	40	50	50	H	5	FC1	69	862	0	69	1000	0.0109257
Grass	S40T50T50	H_5	40	50	50	H	5	FC5	68	639	1	292	1000	0.0566511
Grass	S40T50T50	H_5	40	50	50	H	5	FC10	68	490	1	441	1000	0.107266
Grass	S40T50T50	H_5	40	50	50	H	5	MTeSPS	65	173	4	758	1000	0.354382
Grass	S40T50T50	H_5	40	50	50	H	5	MTP	68	352	1	579	1000	0.18105
Grass	S40T50T50	H_5	40	50	50	H	5	MTrSPS	64	166	5	765	1000	0.360174
Grass	S40T50T50	H_5	40	50	50	H	5	10PTP	64	134	5	797	1000	0.42005
Grass	S40T50T50	H_025	40	50	50	H	0.25	BTOPA	65	126	4	805	1000	0.443593
Grass	S40T50T50	H_025	40	50	50	H	0.25	EETOD	60	8	9	923	1000	0.866788
Grass	S40T50T50	H_025	40	50	50	H	0.25	ETeSS	65	89	4	842	1000	0.539029
Grass	S40T50T50	H_025	40	50	50	H	0.25	ETrSS	62	21	7	910	1000	0.800777
Grass	S40T50T50	H_025	40	50	50	H	0.25	FC1	67	243	2	688	1000	0.27131
Grass	S40T50T50	H_025	40	50	50	H	0.25	FC5	65	48	4	883	1000	0.687511
Grass	S40T50T50	H_025	40	50	50	H	0.25	FC10	61	11	8	920	1000	0.855033
Grass	S40T50T50	H_025	40	50	50	H	0.25	MTeSPS	63	26	6	905	1000	0.780398
Grass	S40T50T50	H_025	40	50	50	H	0.25	MTP	62	25	7	906	1000	0.777769
Grass	S40T50T50	H_025	40	50	50	H	0.25	MTrSPS	62	25	7	906	1000	0.777769
Grass	S40T50T50	H_025	40	50	50	H	0.25	10PTP	52	1	17	930	1000	0.84305
Grass	S40T50T50	L_1	40	50	50	L	1	BTOPA	68	275	1	656	1000	0.243143
Grass	S40T50T50	L_1	40	50	50	L	1	EETOD	65	174	4	757	1000	0.35277
Grass	S40T50T50	L_1	40	50	50	L	1	ETeSS	65	189	4	742	1000	0.32974
Grass	S40T50T50	L_1	40	50	50	L	1	ETrSS	65	160	4	771	1000	0.376307
Grass	S40T50T50	L_1	40	50	50	L	1	FC1	68	687	1	244	1000	0.0441922
Grass	S40T50T50	L_1	40	50	50	L	1	FC5	68	416	1	515	1000	0.142342
Grass	S40T50T50	L_1	40	50	50	L	1	FC10	68	274	1	657	1000	0.244098
Grass	S40T50T50	L_1	40	50	50	L	1	MTeSPS	65	142	4	789	1000	0.409944
Grass	S40T50T50	L_1	40	50	50	L	1	MTP	68	269	1	662	1000	0.248944
Grass	S40T50T50	L_1	40	50	50	L	1	MTrSPS	65	145	4	786	1000	0.404048
Grass	S40T50T50	L_1	40	50	50	L	1	10PTP	64	92	5	839	1000	0.523276
Grass	S40T50T50	L_3	40	50	50	L	3	BTOPA	68	348	1	583	1000	0.183801
Grass	S40T50T50	L_3	40	50	50	L	3	EETOD	66	205	3	726	1000	0.312628
Grass	S40T50T50	L_3	40	50	50	L	3	ETeSS	66	182	3	749	1000	0.345772
Grass	S40T50T50	L_3	40	50	50	L	3	ETrSS	65	157	4	774	1000	0.381635
Grass	S40T50T50	L_3	40	50	50	L	3	FC1	68	708	1	223	1000	0.0391808
Grass	S40T50T50	L_3	40	50	50	L	3	FC5	68	440	1	491	1000	0.129999
Grass	S40T50T50	L_3	40	50	50	L	3	FC10	68	304	1	627	1000	0.217274
Grass	S40T50T50	L_3	40	50	50	L	3	MTeSPS	65	158	4	773	1000	0.379847
Grass	S40T50T50	L_3	40	50	50	L	3	MTP	67	255	2	676	1000	0.258434
Grass	S40T50T50	L_3	40	50	50	L	3	MTrSPS	65	153	4	778	1000	0.388905
Grass	S40T50T50	L_3	40	50	50	L	3	10PTP	64	83	5	848	1000	0.550364
Grass	S40T50T50	L_5	40	50	50	L	5	BTOPA	68	418	1	513	1000	0.141274
Grass	S40T50T50	L_5	40	50	50	L	5	EETOD	67	274	2	657	1000	0.239548
Grass	S40T50T50	L_5	40	50	50	L	5	ETeSS	65	172	4	759	1000	0.356005
Grass	S40T50T50	L_5	40	50	50	L	5	ETrSS	66	192	3	739	1000	0.330808
Grass	S40T50T50	L_5	40	50	50	L	5	FC1	69	767	0	164	1000	0.0286615
Grass	S40T50T50	L_5	40	50	50	L	5	FC5	68	543	1	388	1000	0.0867611
Grass	S40T50T50	L_5	40	50	50	L	5	FC10	68	399	1	532	1000	0.151741
Grass	S40T50T50	L_5	40	50	50	L	5	MTeSPS	65	165	4	766	1000	0.367657
Grass	S40T50T50	L_5	40	50	50	L	5	MTP	68	326	1	605	1000	0.199761
Grass	S40T50T50	L_5	40	50	50	L	5	MTrSPS	66	173	3	758	1000	0.360042
Grass	S40T50T50	L_5	40	50	50	L	5	10PTP	65	157	4	774	1000	0.381635
Grass	S40T50T50	L_025	40	50	50	L	0.25	BTOPA	68	254	1	677	1000	0.264205
Grass	S40T50T50	L_025	40	50	50	L	0.25	EETOD	65	143	4	788	1000	0.407965
Grass	S40T50T50	L_025	40	50	50	L	0.25	ETeSS	65	172	4	759	1000	0.356005
Grass	S40T50T50	L_025	40	50	50	L	0.25	ETrSS	65	163	4	768	1000	0.371083
Grass	S40T50T50	L_025	40	50	50	L	0.25	FC1	68	624	1	307	1000	0.0608621
Grass	S40T50T50	L_025	40	50	50	L	0.25	FC5	68	365	1	566	1000	0.172406
Grass	S40T50T50	L_025	40	50	50	L	0.25	FC10	67	233	2	698	1000	0.282662
Grass	S40T50T50	L_025	40	50	50	L	0.25	MTeSPS	65	151	4	780	1000	0.392614
Grass	S40T50T50	L_025	40	50	50	L	0.25	MTP	68	267	1	664	1000	0.250915
Grass	S40T50T50	L_025	40	50	50	L	0.25	MTrSPS	64	126	5	805	1000	0.437237
Grass	S40T50T50	L_025	40	50	50	L	0.25	10PTP	64	78	5	853	1000	0.566362
Grass	S40T50T50	LQ_1	40	50	50	LQ	1	BTOPA	68	352	1	579	1000	0.18105
Grass	S40T50T50	LQ_1	40	50	50	LQ	1	EETOD	66	163	3	768	1000	0.376872
Grass	S40T50T50	LQ_1	40	50	50	LQ	1	ETeSS	66	159	3	772	1000	0.383913
Grass	S40T50T50	LQ_1	40	50	50	LQ	1	ETrSS	66	184	3	747	1000	0.342707
Grass	S40T50T50	LQ_1	40	50	50	LQ	1	FC1	69	742	0	189	1000	0.0339573
Grass	S40T50T50	LQ_1	40	50	50	LQ	1	FC5	68	444	1	487	1000	0.128039
Grass	S40T50T50	LQ_1	40	50	50	LQ	1	FC10	68	294	1	637	1000	0.225811
Grass	S40T50T50	LQ_1	40	50	50	LQ	1	MTeSPS	66	134	3	797	1000	0.432477
Grass	S40T50T50	LQ_1	40	50	50	LQ	1	MTP	68	376	1	555	1000	0.165427
Grass	S40T50T50	LQ_1	40	50	50	LQ	1	MTrSPS	64	87	5	844	1000	0.538064
Grass	S40T50T50	LQ_1	40	50	50	LQ	1	10PTP	64	57	5	874	1000	0.642243
Grass	S40T50T50	LQ_3	40	50	50	LQ	3	BTOPA	68	431	1	500	1000	0.134508
Grass	S40T50T50	LQ_3	40	50	50	LQ	3	EETOD	67	260	2	671	1000	0.253293
Grass	S40T50T50	LQ_3	40	50	50	LQ	3	ETeSS	67	205	2	726	1000	0.317876
Grass	S40T50T50	LQ_3	40	50	50	LQ	3	ETrSS	67	228	2	703	1000	0.288564
Grass	S40T50T50	LQ_3	40	50	50	LQ	3	FC1	69	830	0	101	1000	0.0165154
Grass	S40T50T50	LQ_3	40	50	50	LQ	3	FC5	68	607	1	324	1000	0.065837
Grass	S40T50T50	LQ_3	40	50	50	LQ	3	FC10	68	439	1	492	1000	0.130493
Grass	S40T50T50	LQ_3	40	50	50	LQ	3	MTeSPS	66	184	3	747	1000	0.342707
Grass	S40T50T50	LQ_3	40	50	50	LQ	3	MTP	68	361	1	570	1000	0.175019
Grass	S40T50T50	LQ_3	40	50	50	LQ	3	MTrSPS	67	193	2	738	1000	0.334743
Grass	S40T50T50	LQ_3	40	50	50	LQ	3	10PTP	66	168	3	763	1000	0.368323
Grass	S40T50T50	LQ_5	40	50	50	LQ	5	BTOPA	68	435	1	496	1000	0.132487
Grass	S40T50T50	LQ_5	40	50	50	LQ	5	EETOD	67	252	2	679	1000	0.261581
Grass	S40T50T50	LQ_5	40	50	50	LQ	5	ETeSS	67	210	2	721	1000	0.311183
Grass	S40T50T50	LQ_5	40	50	50	LQ	5	ETrSS	67	195	2	736	1000	0.33185
Grass	S40T50T50	LQ_5	40	50	50	LQ	5	FC1	69	783	0	148	1000	0.0254212
Grass	S40T50T50	LQ_5	40	50	50	LQ	5	FC5	68	547	1	384	1000	0.0853404
Grass	S40T50T50	LQ_5	40	50	50	LQ	5	FC10	68	405	1	526	1000	0.148358
Grass	S40T50T50	LQ_5	40	50	50	LQ	5	MTeSPS	65	167	4	764	1000	0.364274
Grass	S40T50T50	LQ_5	40	50	50	LQ	5	MTP	68	347	1	584	1000	0.184496
Grass	S40T50T50	LQ_5	40	50	50	LQ	5	MTrSPS	65	167	4	764	1000	0.364274
Grass	S40T50T50	LQ_5	40	50	50	LQ	5	10PTP	65	119	4	812	1000	0.459597
Grass	S40T50T50	LQ_025	40	50	50	LQ	0.25	BTOPA	68	281	1	650	1000	0.237504
Grass	S40T50T50	LQ_025	40	50	50	LQ	0.25	EETOD	64	40	5	891	1000	0.716353
Grass	S40T50T50	LQ_025	40	50	50	LQ	0.25	ETeSS	64	53	5	878	1000	0.65853
Grass	S40T50T50	LQ_025	40	50	50	LQ	0.25	ETrSS	64	76	5	855	1000	0.572965
Grass	S40T50T50	LQ_025	40	50	50	LQ	0.25	FC1	68	322	1	609	1000	0.202823
Grass	S40T50T50	LQ_025	40	50	50	LQ	0.25	FC5	66	174	3	757	1000	0.358417
Grass	S40T50T50	LQ_025	40	50	50	LQ	0.25	FC10	64	77	5	854	1000	0.569649
Grass	S40T50T50	LQ_025	40	50	50	LQ	0.25	MTeSPS	64	41	5	890	1000	0.711617
Grass	S40T50T50	LQ_025	40	50	50	LQ	0.25	MTP	68	281	1	650	1000	0.237504
Grass	S40T50T50	LQ_025	40	50	50	LQ	0.25	MTrSPS	62	19	7	912	1000	0.81271
Grass	S40T50T50	LQ_025	40	50	50	LQ	0.25	10PTP	61	8	8	923	1000	0.875465
Grass	S40T50T50	LQP_1	40	50	50	LQP	1	BTOPA	67	228	2	703	1000	0.288564
Grass	S40T50T50	LQP_1	40	50	50	LQP	1	EETOD	62	53	7	878	1000	0.643133
Grass	S40T50T50	LQP_1	40	50	50	LQP	1	ETeSS	63	83	6	848	1000	0.543243
Grass	S40T50T50	LQP_1	40	50	50	LQP	1	ETrSS	63	77	6	854	1000	0.562421
Grass	S40T50T50	LQP_1	40	50	50	LQP	1	FC1	67	311	2	620	1000	0.207266
Grass	S40T50T50	LQP_1	40	50	50	LQP	1	FC5	66	180	3	751	1000	0.348875
Grass	S40T50T50	LQP_1	40	50	50	LQP	1	FC10	63	94	6	837	1000	0.510605
Grass	S40T50T50	LQP_1	40	50	50	LQP	1	MTeSPS	62	41	7	890	1000	0.695791
Grass	S40T50T50	LQP_1	40	50	50	LQP	1	MTP	65	118	4	813	1000	0.461953
Grass	S40T50T50	LQP_1	40	50	50	LQP	1	MTrSPS	62	34	7	897	1000	0.729822
Grass	S40T50T50	LQP_1	40	50	50	LQP	1	10PTP	59	7	10	924	1000	0.864964
Grass	S40T50T50	LQP_3	40	50	50	LQP	3	BTOPA	68	331	1	600	1000	0.196005
Grass	S40T50T50	LQP_3	40	50	50	LQP	3	EETOD	66	201	3	730	1000	0.318077
Grass	S40T50T50	LQP_3	40	50	50	LQP	3	ETeSS	64	98	5	833	1000	0.506336
Grass	S40T50T50	LQP_3	40	50	50	LQP	3	ETrSS	65	127	4	804	1000	0.441374
Grass	S40T50T50	LQP_3	40	50	50	LQP	3	FC1	68	487	1	444	1000	0.108529
Grass	S40T50T50	LQP_3	40	50	50	LQP	3	FC5	68	328	1	603	1000	0.198249
Grass	S40T50T50	LQP_3	40	50	50	LQP	3	FC10	67	244	2	687	1000	0.270207
Grass	S40T50T50	LQP_3	40	50	50	LQP	3	MTeSPS	63	33	6	898	1000	0.743002
Grass	S40T50T50	LQP_3	40	50	50	LQP	3	MTP	67	233	2	698	1000	0.282662
Grass	S40T50T50	LQP_3	40	50	50	LQP	3	MTrSPS	64	74	5	857	1000	0.579689
Grass	S40T50T50	LQP_3	40	50	50	LQP	3	10PTP	63	44	6	887	1000	0.689892
Grass	S40T50T50	LQP_5	40	50	50	LQP	5	BTOPA	68	370	1	561	1000	0.169197
Grass	S40T50T50	LQP_5	40	50	50	LQP	5	EETOD	67	261	2	670	1000	0.25228
Grass	S40T50T50	LQP_5	40	50	50	LQP	5	ETeSS	65	141	4	790	1000	0.411936
Grass	S40T50T50	LQP_5	40	50	50	LQP	5	ETrSS	65	134	4	797	1000	0.426286
Grass	S40T50T50	LQP_5	40	50	50	LQP	5	FC1	69	590	0	341	1000	0.0738677
Grass	S40T50T50	LQP_5	40	50	50	LQP	5	FC5	68	398	1	533	1000	0.152312
Grass	S40T50T50	LQP_5	40	50	50	LQP	5	FC10	68	320	1	611	1000	0.204374
Grass	S40T50T50	LQP_5	40	50	50	LQP	5	MTeSPS	64	65	5	866	1000	0.611538
Grass	S40T50T50	LQP_5	40	50	50	LQP	5	MTP	67	244	2	687	1000	0.270207
Grass	S40T50T50	LQP_5	40	50	50	LQP	5	MTrSPS	63	63	6	868	1000	0.611513
Grass	S40T50T50	LQP_5	40	50	50	LQP	5	10PTP	61	29	8	902	1000	0.747578
Grass	S40T50T50	LQP_025	40	50	50	LQP	0.25	BTOPA	65	166	4	765	1000	0.36596
Grass	S40T50T50	LQP_025	40	50	50	LQP	0.25	EETOD	62	25	7	906	1000	0.777769
Grass	S40T50T50	LQP_025	40	50	50	LQP	0.25	ETeSS	63	56	6	875	1000	0.638648
Grass	S40T50T50	LQP_025	40	50	50	LQP	0.25	ETrSS	63	47	6	884	1000	0.676474
Grass	S40T50T50	LQP_025	40	50	50	LQP	0.25	FC1	66	215	3	716	1000	0.299535
Grass	S40T50T50	LQP_025	40	50	50	LQP	0.25	FC5	63	83	6	848	1000	0.543243
Grass	S40T50T50	LQP_025	40	50	50	LQP	0.25	FC10	62	31	7	900	1000	0.74525
Grass	S40T50T50	LQP_025	40	50	50	LQP	0.25	MTeSPS	60	9	9	922	1000	0.859898
Grass	S40T50T50	LQP_025	40	50	50	LQP	0.25	MTP	65	126	4	805	1000	0.443593
Grass	S40T50T50	LQP_025	40	50	50	LQP	0.25	MTrSPS	63	43	6	888	1000	0.69446
Grass	S40T50T50	LQP_025	40	50	50	LQP	0.25	10PTP	59	8	10	923	1000	0.857993
Grass	S40T50T50	LQPT_1	40	50	50	LQPT	1	BTOPA	67	322	2	609	1000	0.198651
Grass	S40T50T50	LQPT_1	40	50	50	LQPT	1	EETOD	65	107	4	824	1000	0.489101
Grass	S40T50T50	LQPT_1	40	50	50	LQPT	1	ETeSS	64	86	5	845	1000	0.541099
Grass	S40T50T50	LQPT_1	40	50	50	LQPT	1	ETrSS	66	135	3	796	1000	0.430369
Grass	S40T50T50	LQPT_1	40	50	50	LQPT	1	FC1	68	450	1	481	1000	0.125148
Grass	S40T50T50	LQPT_1	40	50	50	LQPT	1	FC5	67	264	2	667	1000	0.24927
Grass	S40T50T50	LQPT_1	40	50	50	LQPT	1	FC10	67	171	2	760	1000	0.368972
Grass	S40T50T50	LQPT_1	40	50	50	LQPT	1	MTeSPS	63	54	6	877	1000	0.646755
Grass	S40T50T50	LQPT_1	40	50	50	LQPT	1	MTP	67	257	2	674	1000	0.256363
Grass	S40T50T50	LQPT_1	40	50	50	LQPT	1	MTrSPS	62	36	7	895	1000	0.719826
Grass	S40T50T50	LQPT_1	40	50	50	LQPT	1	10PTP	62	16	7	915	1000	0.831175
Grass	S40T50T50	LQPT_3	40	50	50	LQPT	3	BTOPA	68	347	1	584	1000	0.184496
Grass	S40T50T50	LQPT_3	40	50	50	LQPT	3	EETOD	66	209	3	722	1000	0.307303
Grass	S40T50T50	LQPT_3	40	50	50	LQPT	3	ETeSS	64	94	5	837	1000	0.517534
Grass	S40T50T50	LQPT_3	40	50	50	LQPT	3	ETrSS	65	172	4	759	1000	0.356005
Grass	S40T50T50	LQPT_3	40	50	50	LQPT	3	FC1	69	539	0	392	1000	0.0912095
Grass	S40T50T50	LQPT_3	40	50	50	LQPT	3	FC5	68	352	1	579	1000	0.18105
Grass	S40T50T50	LQPT_3	40	50	50	LQPT	3	FC10	67	270	2	661	1000	0.243381
Grass	S40T50T50	LQPT_3	40	50	50	LQPT	3	MTeSPS	64	82	5	849	1000	0.553507
Grass	S40T50T50	LQPT_3	40	50	50	LQPT	3	MTP	68	332	1	599	1000	0.195263
Grass	S40T50T50	LQPT_3	40	50	50	LQPT	3	MTrSPS	64	69	5	862	1000	0.597051
Grass	S40T50T50	LQPT_3	40	50	50	LQPT	3	10PTP	63	35	6	896	1000	0.732857
Grass	S40T50T50	LQPT_5	40	50	50	LQPT	5	BTOPA	68	335	1	596	1000	0.193056
Grass	S40T50T50	LQPT_5	40	50	50	LQPT	5	EETOD	67	240	2	691	1000	0.274654
Grass	S40T50T50	LQPT_5	40	50	50	LQPT	5	ETeSS	65	142	4	789	1000	0.409944
Grass	S40T50T50	LQPT_5	40	50	50	LQPT	5	ETrSS	64	117	5	814	1000	0.457831
Grass	S40T50T50	LQPT_5	40	50	50	LQPT	5	FC1	68	618	1	313	1000	0.0625928
Grass	S40T50T50	LQPT_5	40	50	50	LQPT	5	FC5	68	386	1	545	1000	0.159332
Grass	S40T50T50	LQPT_5	40	50	50	LQPT	5	FC10	68	281	1	650	1000	0.237504
Grass	S40T50T50	LQPT_5	40	50	50	LQPT	5	MTeSPS	61	37	8	894	1000	0.706795
Grass	S40T50T50	LQPT_5	40	50	50	LQPT	5	MTP	65	173	4	758	1000	0.354382
Grass	S40T50T50	LQPT_5	40	50	50	LQPT	5	MTrSPS	64	91	5	840	1000	0.526183
Grass	S40T50T50	LQPT_5	40	50	50	LQPT	5	10PTP	61	34	8	897	1000	0.721652
Grass	S40T50T50	LQPT_025	40	50	50	LQPT	0.25	BTOPA	66	181	3	750	1000	0.347319
Grass	S40T50T50	LQPT_025	40	50	50	LQPT	0.25	EETOD	58	17	11	914	1000	0.790498
Grass	S40T50T50	LQPT_025	40	50	50	LQPT	0.25	ETeSS	65	103	4	828	1000	0.49957
Grass	S40T50T50	LQPT_025	40	50	50	LQPT	0.25	ETrSS	59	21	10	910	1000	0.775297
Grass	S40T50T50	LQPT_025	40	50	50	LQPT	0.25	FC1	69	397	0	534	1000	0.156561
Grass	S40T50T50	LQPT_025	40	50	50	LQPT	0.25	FC5	65	135	4	796	1000	0.424192
Grass	S40T50T50	LQPT_025	40	50	50	LQPT	0.25	FC10	65	41	4	890	1000	0.719402
Grass	S40T50T50	LQPT_025	40	50	50	LQPT	0.25	MTeSPS	65	81	4	850	1000	0.563771
Grass	S40T50T50	LQPT_025	40	50	50	LQPT	0.25	MTP	59	21	10	910	1000	0.775297
Grass	S40T50T50	LQPT_025	40	50	50	LQPT	0.25	MTrSPS	59	21	10	910	1000	0.775297
Grass	S40T50T50	LQPT_025	40	50	50	LQPT	0.25	10PTP	46	0	23	931	1000	0.788315
Grass	S40T50T50	LQPTH_1	40	50	50	LQPTH	1	BTOPA	67	241	2	690	1000	0.273534
Grass	S40T50T50	LQPTH_1	40	50	50	LQPTH	1	EETOD	64	58	5	873	1000	0.638272
Grass	S40T50T50	LQPTH_1	40	50	50	LQPTH	1	ETeSS	65	122	4	809	1000	0.452636
Grass	S40T50T50	LQPTH_1	40	50	50	LQPTH	1	ETrSS	65	76	4	855	1000	0.580145
Grass	S40T50T50	LQPTH_1	40	50	50	LQPTH	1	FC1	68	458	1	473	1000	0.121383
Grass	S40T50T50	LQPTH_1	40	50	50	LQPTH	1	FC5	67	217	2	714	1000	0.302121
Grass	S40T50T50	LQPTH_1	40	50	50	LQPTH	1	FC10	65	78	4	853	1000	0.573508
Grass	S40T50T50	LQPTH_1	40	50	50	LQPTH	1	MTeSPS	64	39	5	892	1000	0.721141
Grass	S40T50T50	LQPTH_1	40	50	50	LQPTH	1	MTP	67	171	2	760	1000	0.368972
Grass	S40T50T50	LQPTH_1	40	50	50	LQPTH	1	MTrSPS	65	72	4	859	1000	0.593787
Grass	S40T50T50	LQPTH_1	40	50	50	LQPTH	1	10PTP	61	7	8	924	1000	0.88246
Grass	S40T50T50	LQPTH_3	40	50	50	LQPTH	3	BTOPA	68	340	1	591	1000	0.189438
Grass	S40T50T50	LQPTH_3	40	50	50	LQPTH	3	EETOD	67	203	2	728	1000	0.320607
Grass	S40T50T50	LQPTH_3	40	50	50	LQPTH	3	ETeSS	65	138	4	793	1000	0.417999
Grass	S40T50T50	LQPTH_3	40	50	50	LQPTH	3	ETrSS	65	148	4	783	1000	0.398272
Grass	S40T50T50	LQPTH_3	40	50	50	LQPTH	3	FC1	69	584	0	347	1000	0.0757827
Grass	S40T50T50	LQPTH_3	40	50	50	LQPTH	3	FC5	68	372	1	559	1000	0.167931
Grass	S40T50T50	LQPTH_3	40	50	50	LQPTH	3	FC10	68	269	1	662	1000	0.248944
Grass	S40T50T50	LQPTH_3	40	50	50	LQPTH	3	MTeSPS	64	70	5	861	1000	0.593514
Grass	S40T50T50	LQPTH_3	40	50	50	LQPTH	3	MTP	67	262	2	669	1000	0.251272
Grass	S40T50T50	LQPTH_3	40	50	50	LQPTH	3	MTrSPS	64	56	5	875	1000	0.646254
Grass	S40T50T50	LQPTH_3	40	50	50	LQPTH	3	10PTP	63	29	6	902	1000	0.763998
Grass	S40T50T50	LQPTH_5	40	50	50	LQPTH	5	BTOPA	68	354	1	577	1000	0.179691
Grass	S40T50T50	LQPTH_5	40	50	50	LQPTH	5	EETOD	67	261	2	670	1000	0.25228
Grass	S40T50T50	LQPTH_5	40	50	50	LQPTH	5	ETeSS	66	186	3	745	1000	0.339678
Grass	S40T50T50	LQPTH_5	40	50	50	LQPTH	5	ETrSS	65	140	4	791	1000	0.413943
Grass	S40T50T50	LQPTH_5	40	50	50	LQPTH	5	FC1	69	704	0	227	1000	0.0426015
Grass	S40T50T50	LQPTH_5	40	50	50	LQPTH	5	FC5	68	456	1	475	1000	0.122315
Grass	S40T50T50	LQPTH_5	40	50	50	LQPTH	5	FC10	68	363	1	568	1000	0.173708
Grass	S40T50T50	LQPTH_5	40	50	50	LQPTH	5	MTeSPS	64	116	5	815	1000	0.460207
Grass	S40T50T50	LQPTH_5	40	50	50	LQPTH	5	MTP	67	257	2	674	1000	0.256363
Grass	S40T50T50	LQPTH_5	40	50	50	LQPTH	5	MTrSPS	64	113	5	818	1000	0.467447
Grass	S40T50T50	LQPTH_5	40	50	50	LQPTH	5	10PTP	64	62	5	869	1000	0.622773
Grass	S40T50T50	LQPTH_025	40	50	50	LQPTH	0.25	BTOPA	66	144	3	787	1000	0.412047
Grass	S40T50T50	LQPTH_025	40	50	50	LQPTH	0.25	EETOD	61	28	8	903	1000	0.752947
Grass	S40T50T50	LQPTH_025	40	50	50	LQPTH	0.25	ETeSS	64	74	5	857	1000	0.579689
Grass	S40T50T50	LQPTH_025	40	50	50	LQPTH	0.25	ETrSS	59	17	10	914	1000	0.799274
Grass	S40T50T50	LQPTH_025	40	50	50	LQPTH	0.25	FC1	67	332	2	599	1000	0.191162
Grass	S40T50T50	LQPTH_025	40	50	50	LQPTH	0.25	FC5	65	117	4	814	1000	0.464327
Grass	S40T50T50	LQPTH_025	40	50	50	LQPTH	0.25	FC10	62	45	7	886	1000	0.677487
Grass	S40T50T50	LQPTH_025	40	50	50	LQPTH	0.25	MTeSPS	64	74	5	857	1000	0.579689
Grass	S40T50T50	LQPTH_025	40	50	50	LQPTH	0.25	MTP	59	17	10	914	1000	0.799274
Grass	S40T50T50	LQPTH_025	40	50	50	LQPTH	0.25	MTrSPS	59	17	10	914	1000	0.799274
Grass	S40T50T50	LQPTH_025	40	50	50	LQPTH	0.25	10PTP	46	1	23	930	1000	0.78085
Grass	S40T50T50	PT_1	40	50	50	PT	1	BTOPA	68	288	1	643	1000	0.231121
Grass	S40T50T50	PT_1	40	50	50	PT	1	EETOD	64	74	5	857	1000	0.579689
Grass	S40T50T50	PT_1	40	50	50	PT	1	ETeSS	65	96	4	835	1000	0.518726
Grass	S40T50T50	PT_1	40	50	50	PT	1	ETrSS	65	101	4	830	1000	0.504932
Grass	S40T50T50	PT_1	40	50	50	PT	1	FC1	68	436	1	495	1000	0.131986
Grass	S40T50T50	PT_1	40	50	50	PT	1	FC5	67	229	2	702	1000	0.287371
Grass	S40T50T50	PT_1	40	50	50	PT	1	FC10	65	117	4	814	1000	0.464327
Grass	S40T50T50	PT_1	40	50	50	PT	1	MTeSPS	60	8	9	923	1000	0.866788
Grass	S40T50T50	PT_1	40	50	50	PT	1	MTP	67	227	2	704	1000	0.289764
Grass	S40T50T50	PT_1	40	50	50	PT	1	MTrSPS	64	28	5	903	1000	0.777484
Grass	S40T50T50	PT_1	40	50	50	PT	1	10PTP	59	5	10	926	1000	0.879196
Grass	S40T50T50	PT_3	40	50	50	PT	3	BTOPA	68	310	1	621	1000	0.212331
Grass	S40T50T50	PT_3	40	50	50	PT	3	EETOD	65	171	4	760	1000	0.357638
Grass	S40T50T50	PT_3	40	50	50	PT	3	ETeSS	65	101	4	830	1000	0.504932
Grass	S40T50T50	PT_3	40	50	50	PT	3	ETrSS	64	84	5	847	1000	0.547249
Grass	S40T50T50	PT_3	40	50	50	PT	3	FC1	68	535	1	396	1000	0.0896523
Grass	S40T50T50	PT_3	40	50	50	PT	3	FC5	68	345	1	586	1000	0.185894
Grass	S40T50T50	PT_3	40	50	50	PT	3	FC10	68	249	1	682	1000	0.269548
Grass	S40T50T50	PT_3	40	50	50	PT	3	MTeSPS	64	50	5	881	1000	0.671186
Grass	S40T50T50	PT_3	40	50	50	PT	3	MTP	66	206	3	725	1000	0.311286
Grass	S40T50T50	PT_3	40	50	50	PT	3	MTrSPS	64	65	5	866	1000	0.611538
Grass	S40T50T50	PT_3	40	50	50	PT	3	10PTP	63	19	6	912	1000	0.821025
Grass	S40T50T50	PT_5	40	50	50	PT	5	BTOPA	68	318	1	613	1000	0.205938
Grass	S40T50T50	PT_5	40	50	50	PT	5	EETOD	68	214	1	717	1000	0.311083
Grass	S40T50T50	PT_5	40	50	50	PT	5	ETeSS	65	112	4	819	1000	0.476473
Grass	S40T50T50	PT_5	40	50	50	PT	5	ETrSS	64	71	5	860	1000	0.590009
Grass	S40T50T50	PT_5	40	50	50	PT	5	FC1	68	581	1	350	1000	0.0738943
Grass	S40T50T50	PT_5	40	50	50	PT	5	FC5	68	384	1	547	1000	0.160532
Grass	S40T50T50	PT_5	40	50	50	PT	5	FC10	68	296	1	635	1000	0.224073
Grass	S40T50T50	PT_5	40	50	50	PT	5	MTeSPS	64	41	5	890	1000	0.711617
Grass	S40T50T50	PT_5	40	50	50	PT	5	MTP	65	112	4	819	1000	0.476473
Grass	S40T50T50	PT_5	40	50	50	PT	5	MTrSPS	64	71	5	860	1000	0.590009
Grass	S40T50T50	PT_5	40	50	50	PT	5	10PTP	63	17	6	914	1000	0.833285
Grass	S40T50T50	PT_025	40	50	50	PT	0.25	BTOPA	66	168	3	763	1000	0.368323
Grass	S40T50T50	PT_025	40	50	50	PT	0.25	EETOD	65	24	4	907	1000	0.807848
Grass	S40T50T50	PT_025	40	50	50	PT	0.25	ETeSS	65	117	4	814	1000	0.464327
Grass	S40T50T50	PT_025	40	50	50	PT	0.25	ETrSS	65	29	4	902	1000	0.780041
Grass	S40T50T50	PT_025	40	50	50	PT	0.25	FC1	68	380	1	551	1000	0.162961
Grass	S40T50T50	PT_025	40	50	50	PT	0.25	FC5	65	119	4	812	1000	0.459597
Grass	S40T50T50	PT_025	40	50	50	PT	0.25	FC10	65	47	4	884	1000	0.691925
Grass	S40T50T50	PT_025	40	50	50	PT	0.25	MTeSPS	65	77	4	854	1000	0.576811
Grass	S40T50T50	PT_025	40	50	50	PT	0.25	MTP	65	29	4	902	1000	0.780041
Grass	S40T50T50	PT_025	40	50	50	PT	0.25	MTrSPS	65	29	4	902	1000	0.780041
Grass	S40T50T50	PT_025	40	50	50	PT	0.25	10PTP	44	0	25	931	1000	0.766198
Grass	S40T50T50	Q_1	40	50	50	Q	1	BTOPA	67	462	2	469	1000	0.116187
Grass	S40T50T50	Q_1	40	50	50	Q	1	EETOD	67	260	2	671	1000	0.253293
Grass	S40T50T50	Q_1	40	50	50	Q	1	ETeSS	67	242	2	689	1000	0.272419
Grass	S40T50T50	Q_1	40	50	50	Q	1	ETrSS	67	244	2	687	1000	0.270207
Grass	S40T50T50	Q_1	40	50	50	Q	1	FC1	69	801	0	130	1000	0.0219064
Grass	S40T50T50	Q_1	40	50	50	Q	1	FC5	69	650	0	281	1000	0.0562997
Grass	S40T50T50	Q_1	40	50	50	Q	1	FC10	68	517	1	414	1000	0.0964118
Grass	S40T50T50	Q_1	40	50	50	Q	1	MTeSPS	67	217	2	714	1000	0.302121
Grass	S40T50T50	Q_1	40	50	50	Q	1	MTP	67	359	2	572	1000	0.172421
Grass	S40T50T50	Q_1	40	50	50	Q	1	MTrSPS	67	215	2	716	1000	0.304674
Grass	S40T50T50	Q_1	40	50	50	Q	1	10PTP	67	193	2	738	1000	0.334743
Grass	S40T50T50	Q_3	40	50	50	Q	3	BTOPA	68	386	1	545	1000	0.159332
Grass	S40T50T50	Q_3	40	50	50	Q	3	EETOD	67	271	2	660	1000	0.242416
Grass	S40T50T50	Q_3	40	50	50	Q	3	ETeSS	67	241	2	690	1000	0.273534
Grass	S40T50T50	Q_3	40	50	50	Q	3	ETrSS	67	260	2	671	1000	0.253293
Grass	S40T50T50	Q_3	40	50	50	Q	3	FC1	69	799	0	132	1000	0.0222903
Grass	S40T50T50	Q_3	40	50	50	Q	3	FC5	69	640	0	291	1000	0.0590422
Grass	S40T50T50	Q_3	40	50	50	Q	3	FC10	68	490	1	441	1000	0.107266
Grass	S40T50T50	Q_3	40	50	50	Q	3	MTeSPS	67	227	2	704	1000	0.289764
Grass	S40T50T50	Q_3	40	50	50	Q	3	MTP	68	334	1	597	1000	0.193789
Grass	S40T50T50	Q_3	40	50	50	Q	3	MTrSPS	66	220	3	711	1000	0.293257
Grass	S40T50T50	Q_3	40	50	50	Q	3	10PTP	66	200	3	731	1000	0.319459
Grass	S40T50T50	Q_5	40	50	50	Q	5	BTOPA	68	496	1	435	1000	0.104775
Grass	S40T50T50	Q_5	40	50	50	Q	5	EETOD	67	278	2	653	1000	0.235787
Grass	S40T50T50	Q_5	40	50	50	Q	5	ETeSS	64	202	5	729	1000	0.306049
Grass	S40T50T50	Q_5	40	50	50	Q	5	ETrSS	64	199	5	732	1000	0.310126
Grass	S40T50T50	Q_5	40	50	50	Q	5	FC1	69	786	0	145	1000	0.024826
Grass	S40T50T50	Q_5	40	50	50	Q	5	FC5	69	639	0	292	1000	0.0593202
Grass	S40T50T50	Q_5	40	50	50	Q	5	FC10	68	510	1	421	1000	0.0991404
Grass	S40T50T50	Q_5	40	50	50	Q	5	MTeSPS	64	194	5	737	1000	0.317081
Grass	S40T50T50	Q_5	40	50	50	Q	5	MTP	67	303	2	628	1000	0.213796
Grass	S40T50T50	Q_5	40	50	50	Q	5	MTrSPS	64	191	5	740	1000	0.321353
Grass	S40T50T50	Q_5	40	50	50	Q	5	10PTP	64	166	5	765	1000	0.360174
Grass	S40T50T50	Q_025	40	50	50	Q	0.25	BTOPA	68	413	1	518	1000	0.14396
Grass	S40T50T50	Q_025	40	50	50	Q	0.25	EETOD	66	224	3	707	1000	0.288357
Grass	S40T50T50	Q_025	40	50	50	Q	0.25	ETeSS	66	224	3	707	1000	0.288357
Grass	S40T50T50	Q_025	40	50	50	Q	0.25	ETrSS	66	205	3	726	1000	0.312628
Grass	S40T50T50	Q_025	40	50	50	Q	0.25	FC1	69	874	0	57	1000	0.00891972
Grass	S40T50T50	Q_025	40	50	50	Q	0.25	FC5	69	679	0	252	1000	0.0487212
Grass	S40T50T50	Q_025	40	50	50	Q	0.25	FC10	68	499	1	432	1000	0.103547
Grass	S40T50T50	Q_025	40	50	50	Q	0.25	MTeSPS	65	189	4	742	1000	0.32974
Grass	S40T50T50	Q_025	40	50	50	Q	0.25	MTP	67	303	2	628	1000	0.213796
Grass	S40T50T50	Q_025	40	50	50	Q	0.25	MTrSPS	65	173	4	758	1000	0.354382
Grass	S40T50T50	Q_025	40	50	50	Q	0.25	10PTP	65	153	4	778	1000	0.388905
Grass	S40T50T50	QH_1	40	50	50	QH	1	BTOPA	67	346	2	585	1000	0.181188
Grass	S40T50T50	QH_1	40	50	50	QH	1	EETOD	67	172	2	759	1000	0.367314
Grass	S40T50T50	QH_1	40	50	50	QH	1	ETeSS	67	167	2	764	1000	0.375711
Grass	S40T50T50	QH_1	40	50	50	QH	1	ETrSS	67	177	2	754	1000	0.359176
Grass	S40T50T50	QH_1	40	50	50	QH	1	FC1	69	623	0	308	1000	0.0638674
Grass	S40T50T50	QH_1	40	50	50	QH	1	FC5	67	353	2	578	1000	0.176411
Grass	S40T50T50	QH_1	40	50	50	QH	1	FC10	67	203	2	728	1000	0.320607
Grass	S40T50T50	QH_1	40	50	50	QH	1	MTeSPS	66	115	3	816	1000	0.475607
Grass	S40T50T50	QH_1	40	50	50	QH	1	MTP	67	306	2	625	1000	0.21132
Grass	S40T50T50	QH_1	40	50	50	QH	1	MTrSPS	66	120	3	811	1000	0.46366
Grass	S40T50T50	QH_1	40	50	50	QH	1	10PTP	64	40	5	891	1000	0.716353
Grass	S40T50T50	QH_3	40	50	50	QH	3	BTOPA	68	423	1	508	1000	0.138635
Grass	S40T50T50	QH_3	40	50	50	QH	3	EETOD	67	224	2	707	1000	0.293401
Grass	S40T50T50	QH_3	40	50	50	QH	3	ETeSS	67	161	2	770	1000	0.386147
Grass	S40T50T50	QH_3	40	50	50	QH	3	ETrSS	67	190	2	741	1000	0.339148
Grass	S40T50T50	QH_3	40	50	50	QH	3	FC1	69	778	0	153	1000	0.0264218
Grass	S40T50T50	QH_3	40	50	50	QH	3	FC5	68	536	1	395	1000	0.0892872
Grass	S40T50T50	QH_3	40	50	50	QH	3	FC10	68	379	1	552	1000	0.163574
Grass	S40T50T50	QH_3	40	50	50	QH	3	MTeSPS	66	133	3	798	1000	0.434601
Grass	S40T50T50	QH_3	40	50	50	QH	3	MTP	68	377	1	554	1000	0.164807
Grass	S40T50T50	QH_3	40	50	50	QH	3	MTrSPS	65	106	4	825	1000	0.491687
Grass	S40T50T50	QH_3	40	50	50	QH	3	10PTP	64	57	5	874	1000	0.642243
Grass	S40T50T50	QH_5	40	50	50	QH	5	BTOPA	68	407	1	524	1000	0.147246
Grass	S40T50T50	QH_5	40	50	50	QH	5	EETOD	67	272	2	659	1000	0.241455
Grass	S40T50T50	QH_5	40	50	50	QH	5	ETeSS	67	209	2	722	1000	0.312507
Grass	S40T50T50	QH_5	40	50	50	QH	5	ETrSS	67	214	2	717	1000	0.305962
Grass	S40T50T50	QH_5	40	50	50	QH	5	FC1	69	784	0	147	1000	0.0252224
Grass	S40T50T50	QH_5	40	50	50	QH	5	FC5	69	620	0	311	1000	0.064741
Grass	S40T50T50	QH_5	40	50	50	QH	5	FC10	68	464	1	467	1000	0.118624
Grass	S40T50T50	QH_5	40	50	50	QH	5	MTeSPS	66	185	3	746	1000	0.341188
Grass	S40T50T50	QH_5	40	50	50	QH	5	MTP	67	319	2	612	1000	0.20096
Grass	S40T50T50	QH_5	40	50	50	QH	5	MTrSPS	66	182	3	749	1000	0.345772
Grass	S40T50T50	QH_5	40	50	50	QH	5	10PTP	66	154	3	777	1000	0.392979
Grass	S40T50T50	QH_025	40	50	50	QH	0.25	BTOPA	67	234	2	697	1000	0.2815
Grass	S40T50T50	QH_025	40	50	50	QH	0.25	EETOD	63	31	6	900	1000	0.753379
Grass	S40T50T50	QH_025	40	50	50	QH	0.25	ETeSS	66	96	3	835	1000	0.525508
Grass	S40T50T50	QH_025	40	50	50	QH	0.25	ETrSS	66	79	3	852	1000	0.577298
Grass	S40T50T50	QH_025	40	50	50	QH	0.25	FC1	68	447	1	484	1000	0.126586
Grass	S40T50T50	QH_025	40	50	50	QH	0.25	FC5	66	150	3	781	1000	0.400451
Grass	S40T50T50	QH_025	40	50	50	QH	0.25	FC10	64	41	5	890	1000	0.711617
Grass	S40T50T50	QH_025	40	50	50	QH	0.25	MTeSPS	65	63	4	868	1000	0.6264
Grass	S40T50T50	QH_025	40	50	50	QH	0.25	MTP	66	115	3	816	1000	0.475607
Grass	S40T50T50	QH_025	40	50	50	QH	0.25	MTrSPS	64	37	5	894	1000	0.730876
Grass	S40T50T50	QH_025	40	50	50	QH	0.25	10PTP	54	2	15	929	1000	0.855038
Grass	S40T50T50	QP_1	40	50	50	QP	1	BTOPA	67	246	2	685	1000	0.268018
Grass	S40T50T50	QP_1	40	50	50	QP	1	EETOD	62	57	7	874	1000	0.626992
Grass	S40T50T50	QP_1	40	50	50	QP	1	ETeSS	62	64	7	867	1000	0.600252
Grass	S40T50T50	QP_1	40	50	50	QP	1	ETrSS	62	77	7	854	1000	0.555127
Grass	S40T50T50	QP_1	40	50	50	QP	1	FC1	67	297	2	634	1000	0.218848
Grass	S40T50T50	QP_1	40	50	50	QP	1	FC5	66	185	3	746	1000	0.341188
Grass	S40T50T50	QP_1	40	50	50	QP	1	FC10	63	100	6	831	1000	0.494048
Grass	S40T50T50	QP_1	40	50	50	QP	1	MTeSPS	62	39	7	892	1000	0.705245
Grass	S40T50T50	QP_1	40	50	50	QP	1	MTP	67	231	2	700	1000	0.285004
Grass	S40T50T50	QP_1	40	50	50	QP	1	MTrSPS	61	13	8	918	1000	0.841853
Grass	S40T50T50	QP_1	40	50	50	QP	1	10PTP	57	5	12	926	1000	0.861161
Grass	S40T50T50	QP_3	40	50	50	QP	3	BTOPA	68	295	1	636	1000	0.22494
Grass	S40T50T50	QP_3	40	50	50	QP	3	EETOD	65	163	4	768	1000	0.371083
Grass	S40T50T50	QP_3	40	50	50	QP	3	ETeSS	64	94	5	837	1000	0.517534
Grass	S40T50T50	QP_3	40	50	50	QP	3	ETrSS	65	102	4	829	1000	0.50224
Grass	S40T50T50	QP_3	40	50	50	QP	3	FC1	68	491	1	440	1000	0.106848
Grass	S40T50T50	QP_3	40	50	50	QP	3	FC5	68	326	1	605	1000	0.199761
Grass	S40T50T50	QP_3	40	50	50	QP	3	FC10	67	232	2	699	1000	0.28383
Grass	S40T50T50	QP_3	40	50	50	QP	3	MTeSPS	64	40	5	891	1000	0.716353
Grass	S40T50T50	QP_3	40	50	50	QP	3	MTP	66	191	3	740	1000	0.332264
Grass	S40T50T50	QP_3	40	50	50	QP	3	MTrSPS	64	36	5	895	1000	0.735825
Grass	S40T50T50	QP_3	40	50	50	QP	3	10PTP	62	16	7	915	1000	0.831175
Grass	S40T50T50	QP_5	40	50	50	QP	5	BTOPA	68	364	1	567	1000	0.173056
Grass	S40T50T50	QP_5	40	50	50	QP	5	EETOD	67	262	2	669	1000	0.251272
Grass	S40T50T50	QP_5	40	50	50	QP	5	ETeSS	65	116	4	815	1000	0.466719
Grass	S40T50T50	QP_5	40	50	50	QP	5	ETrSS	65	115	4	816	1000	0.469129
Grass	S40T50T50	QP_5	40	50	50	QP	5	FC1	69	641	0	290	1000	0.0587648
Grass	S40T50T50	QP_5	40	50	50	QP	5	FC5	68	428	1	503	1000	0.136042
Grass	S40T50T50	QP_5	40	50	50	QP	5	FC10	68	341	1	590	1000	0.188724
Grass	S40T50T50	QP_5	40	50	50	QP	5	MTeSPS	64	84	5	847	1000	0.547249
Grass	S40T50T50	QP_5	40	50	50	QP	5	MTP	68	324	1	607	1000	0.201286
Grass	S40T50T50	QP_5	40	50	50	QP	5	MTrSPS	64	66	5	865	1000	0.607865
Grass	S40T50T50	QP_5	40	50	50	QP	5	10PTP	62	33	7	898	1000	0.734906
Grass	S40T50T50	QP_025	40	50	50	QP	0.25	BTOPA	66	199	3	732	1000	0.320849
Grass	S40T50T50	QP_025	40	50	50	QP	0.25	EETOD	63	40	6	891	1000	0.708466
Grass	S40T50T50	QP_025	40	50	50	QP	0.25	ETeSS	63	46	6	885	1000	0.680899
Grass	S40T50T50	QP_025	40	50	50	QP	0.25	ETrSS	63	72	6	859	1000	0.57922
Grass	S40T50T50	QP_025	40	50	50	QP	0.25	FC1	67	252	2	679	1000	0.261581
Grass	S40T50T50	QP_025	40	50	50	QP	0.25	FC5	65	138	4	793	1000	0.417999
Grass	S40T50T50	QP_025	40	50	50	QP	0.25	FC10	63	50	6	881	1000	0.663474
Grass	S40T50T50	QP_025	40	50	50	QP	0.25	MTeSPS	62	30	7	901	1000	0.750512
Grass	S40T50T50	QP_025	40	50	50	QP	0.25	MTP	65	141	4	790	1000	0.411936
Grass	S40T50T50	QP_025	40	50	50	QP	0.25	MTrSPS	63	40	6	891	1000	0.708466
Grass	S40T50T50	QP_025	40	50	50	QP	0.25	10PTP	60	11	9	920	1000	0.846393
Grass	S40T50T50	T_1	40	50	50	T	1	BTOPA	66	307	3	624	1000	0.206199
Grass	S40T50T50	T_1	40	50	50	T	1	EETOD	64	199	5	732	1000	0.310126
Grass	S40T50T50	T_1	40	50	50	T	1	ETeSS	66	282	3	649	1000	0.227592
Grass	S40T50T50	T_1	40	50	50	T	1	ETrSS	63	103	6	828	1000	0.486072
Grass	S40T50T50	T_1	40	50	50	T	1	FC1	68	888	1	43	1000	0.00455954
Grass	S40T50T50	T_1	40	50	50	T	1	FC5	67	495	2	436	1000	0.101987
Grass	S40T50T50	T_1	40	50	50	T	1	FC10	66	264	3	667	1000	0.24461
Grass	S40T50T50	T_1	40	50	50	T	1	MTeSPS	63	110	6	821	1000	0.468197
Grass	S40T50T50	T_1	40	50	50	T	1	MTP	64	179	5	752	1000	0.339237
Grass	S40T50T50	T_1	40	50	50	T	1	MTrSPS	63	105	6	826	1000	0.480862
Grass	S40T50T50	T_1	40	50	50	T	1	10PTP	58	24	11	907	1000	0.749434
Grass	S40T50T50	T_3	40	50	50	T	3	BTOPA	68	449	1	482	1000	0.125626
Grass	S40T50T50	T_3	40	50	50	T	3	EETOD	67	281	2	650	1000	0.233012
Grass	S40T50T50	T_3	40	50	50	T	3	ETeSS	64	144	5	787	1000	0.39991
Grass	S40T50T50	T_3	40	50	50	T	3	ETrSS	64	151	5	780	1000	0.386624
Grass	S40T50T50	T_3	40	50	50	T	3	FC1	69	885	0	46	1000	0.0071218
Grass	S40T50T50	T_3	40	50	50	T	3	FC5	68	736	1	195	1000	0.0328693
Grass	S40T50T50	T_3	40	50	50	T	3	FC10	68	449	1	482	1000	0.125626
Grass	S40T50T50	T_3	40	50	50	T	3	MTeSPS	64	143	5	788	1000	0.401861
Grass	S40T50T50	T_3	40	50	50	T	3	MTP	68	673	1	258	1000	0.0476756
Grass	S40T50T50	T_3	40	50	50	T	3	MTrSPS	64	140	5	791	1000	0.407796
Grass	S40T50T50	T_3	40	50	50	T	3	10PTP	62	101	7	830	1000	0.484502
Grass	S40T50T50	T_5	40	50	50	T	5	BTOPA	69	931	0	0	1000	0
Grass	S40T50T50	T_5	40	50	50	T	5	EETOD	67	426	2	505	1000	0.133544
Grass	S40T50T50	T_5	40	50	50	T	5	ETeSS	65	377	4	554	1000	0.153341
Grass	S40T50T50	T_5	40	50	50	T	5	ETrSS	64	162	5	769	1000	0.366973
Grass	S40T50T50	T_5	40	50	50	T	5	FC1	69	890	0	41	1000	0.00631714
Grass	S40T50T50	T_5	40	50	50	T	5	FC5	69	807	0	124	1000	0.0207642
Grass	S40T50T50	T_5	40	50	50	T	5	FC10	69	680	0	251	1000	0.0484693
Grass	S40T50T50	T_5	40	50	50	T	5	MTeSPS	63	123	6	808	1000	0.437497
Grass	S40T50T50	T_5	40	50	50	T	5	MTP	68	486	1	445	1000	0.108953
Grass	S40T50T50	T_5	40	50	50	T	5	MTrSPS	63	127	6	804	1000	0.428645
Grass	S40T50T50	T_5	40	50	50	T	5	10PTP	55	49	14	882	1000	0.602894
Grass	S40T50T50	T_025	40	50	50	T	0.25	BTOPA	66	226	3	705	1000	0.285946
Grass	S40T50T50	T_025	40	50	50	T	0.25	EETOD	61	54	8	877	1000	0.631238
Grass	S40T50T50	T_025	40	50	50	T	0.25	ETeSS	64	208	5	723	1000	0.298105
Grass	S40T50T50	T_025	40	50	50	T	0.25	ETrSS	64	127	5	804	1000	0.435033
Grass	S40T50T50	T_025	40	50	50	T	0.25	FC1	69	668	0	263	1000	0.0515325
Grass	S40T50T50	T_025	40	50	50	T	0.25	FC5	66	225	3	706	1000	0.287148
Grass	S40T50T50	T_025	40	50	50	T	0.25	FC10	63	94	6	837	1000	0.510605
Grass	S40T50T50	T_025	40	50	50	T	0.25	MTeSPS	64	168	5	763	1000	0.356839
Grass	S40T50T50	T_025	40	50	50	T	0.25	MTP	64	130	5	801	1000	0.428518
Grass	S40T50T50	T_025	40	50	50	T	0.25	MTrSPS	60	35	9	896	1000	0.708397
Grass	S40T50T50	T_025	40	50	50	T	0.25	10PTP	41	0	28	931	1000	0.731652
Grass	S40T50T50	TQ_1	40	50	50	TQ	1	BTOPA	67	320	2	611	1000	0.200187
Grass	S40T50T50	TQ_1	40	50	50	TQ	1	EETOD	67	196	2	735	1000	0.330416
Grass	S40T50T50	TQ_1	40	50	50	TQ	1	ETeSS	67	166	2	765	1000	0.377423
Grass	S40T50T50	TQ_1	40	50	50	TQ	1	ETrSS	67	206	2	725	1000	0.316522
Grass	S40T50T50	TQ_1	40	50	50	TQ	1	FC1	69	690	0	241	1000	0.0459836
Grass	S40T50T50	TQ_1	40	50	50	TQ	1	FC5	67	459	2	472	1000	0.117555
Grass	S40T50T50	TQ_1	40	50	50	TQ	1	FC10	67	279	2	652	1000	0.234858
Grass	S40T50T50	TQ_1	40	50	50	TQ	1	MTeSPS	66	136	3	795	1000	0.428275
Grass	S40T50T50	TQ_1	40	50	50	TQ	1	MTP	67	320	2	611	1000	0.200187
Grass	S40T50T50	TQ_1	40	50	50	TQ	1	MTrSPS	64	91	5	840	1000	0.526183
Grass	S40T50T50	TQ_1	40	50	50	TQ	1	10PTP	64	62	5	869	1000	0.622773
Grass	S40T50T50	TQ_3	40	50	50	TQ	3	BTOPA	68	469	1	462	1000	0.116365
Grass	S40T50T50	TQ_3	40	50	50	TQ	3	EETOD	67	313	2	618	1000	0.205669
Grass	S40T50T50	TQ_3	40	50	50	TQ	3	ETeSS	67	278	2	653	1000	0.235787
Grass	S40T50T50	TQ_3	40	50	50	TQ	3	ETrSS	67	250	2	681	1000	0.263705
Grass	S40T50T50	TQ_3	40	50	50	TQ	3	FC1	69	801	0	130	1000	0.0219064
Grass	S40T50T50	TQ_3	40	50	50	TQ	3	FC5	69	665	0	266	1000	0.0523124
Grass	S40T50T50	TQ_3	40	50	50	TQ	3	FC10	69	546	0	385	1000	0.0886786
Grass	S40T50T50	TQ_3	40	50	50	TQ	3	MTeSPS	67	229	2	702	1000	0.287371
Grass	S40T50T50	TQ_3	40	50	50	TQ	3	MTP	67	301	2	630	1000	0.215465
Grass	S40T50T50	TQ_3	40	50	50	TQ	3	MTrSPS	67	239	2	692	1000	0.27578
Grass	S40T50T50	TQ_3	40	50	50	TQ	3	10PTP	66	190	3	741	1000	0.333729
Grass	S40T50T50	TQ_5	40	50	50	TQ	5	BTOPA	68	513	1	418	1000	0.0979639
Grass	S40T50T50	TQ_5	40	50	50	TQ	5	EETOD	67	283	2	648	1000	0.231184
Grass	S40T50T50	TQ_5	40	50	50	TQ	5	ETeSS	66	232	3	699	1000	0.278867
Grass	S40T50T50	TQ_5	40	50	50	TQ	5	ETrSS	66	226	3	705	1000	0.285946
Grass	S40T50T50	TQ_5	40	50	50	TQ	5	FC1	69	835	0	96	1000	0.0156181
Grass	S40T50T50	TQ_5	40	50	50	TQ	5	FC5	69	691	0	240	1000	0.0457383
Grass	S40T50T50	TQ_5	40	50	50	TQ	5	FC10	68	553	1	378	1000	0.0832398
Grass	S40T50T50	TQ_5	40	50	50	TQ	5	MTeSPS	66	212	3	719	1000	0.303387
Grass	S40T50T50	TQ_5	40	50	50	TQ	5	MTP	67	338	2	593	1000	0.186817
Grass	S40T50T50	TQ_5	40	50	50	TQ	5	MTrSPS	66	208	3	723	1000	0.308623
Grass	S40T50T50	TQ_5	40	50	50	TQ	5	10PTP	65	184	4	747	1000	0.337183
Grass	S40T50T50	TQ_025	40	50	50	TQ	0.25	BTOPA	66	283	3	648	1000	0.226688
Grass	S40T50T50	TQ_025	40	50	50	TQ	0.25	EETOD	63	26	6	905	1000	0.780398
Grass	S40T50T50	TQ_025	40	50	50	TQ	0.25	ETeSS	66	305	3	626	1000	0.207823
Grass	S40T50T50	TQ_025	40	50	50	TQ	0.25	ETrSS	62	15	7	916	1000	0.837487
Grass	S40T50T50	TQ_025	40	50	50	TQ	0.25	FC1	69	672	0	259	1000	0.0505015
Grass	S40T50T50	TQ_025	40	50	50	TQ	0.25	FC5	66	256	3	675	1000	0.252663
Grass	S40T50T50	TQ_025	40	50	50	TQ	0.25	FC10	64	44	5	887	1000	0.69771
Grass	S40T50T50	TQ_025	40	50	50	TQ	0.25	MTeSPS	65	110	4	821	1000	0.481465
Grass	S40T50T50	TQ_025	40	50	50	TQ	0.25	MTP	62	15	7	916	1000	0.837487
Grass	S40T50T50	TQ_025	40	50	50	TQ	0.25	MTrSPS	62	15	7	916	1000	0.837487
Grass	S40T50T50	TQ_025	40	50	50	TQ	0.25	10PTP	39	0	30	931	1000	0.707654
Grass	S40T70T30	Auto	40	70	30	Auto	1	BTOPA	67	190	2	741	1000	0.339148
Grass	S40T70T30	Auto	40	70	30	Auto	1	EETOD	64	44	5	887	1000	0.69771
Grass	S40T70T30	Auto	40	70	30	Auto	1	ETeSS	67	159	2	772	1000	0.389717
Grass	S40T70T30	Auto	40	70	30	Auto	1	ETrSS	64	44	5	887	1000	0.69771
Grass	S40T70T30	Auto	40	70	30	Auto	1	FC1	68	412	1	519	1000	0.144502
Grass	S40T70T30	Auto	40	70	30	Auto	1	FC5	67	165	2	766	1000	0.379145
Grass	S40T70T30	Auto	40	70	30	Auto	1	FC10	64	60	5	871	1000	0.630447
Grass	S40T70T30	Auto	40	70	30	Auto	1	MTeSPS	58	6	11	925	1000	0.863089
Grass	S40T70T30	Auto	40	70	30	Auto	1	MTP	67	204	2	727	1000	0.319238
Grass	S40T70T30	Auto	40	70	30	Auto	1	MTrSPS	64	45	5	886	1000	0.693172
Grass	S40T70T30	Auto	40	70	30	Auto	1	10PTP	61	19	8	912	1000	0.804291
Grass	S40T70T30	H_1	40	70	30	H	1	BTOPA	67	231	2	700	1000	0.285004
Grass	S40T70T30	H_1	40	70	30	H	1	EETOD	64	89	5	842	1000	0.532073
Grass	S40T70T30	H_1	40	70	30	H	1	ETeSS	64	38	5	893	1000	0.725982
Grass	S40T70T30	H_1	40	70	30	H	1	ETrSS	66	150	3	781	1000	0.400451
Grass	S40T70T30	H_1	40	70	30	H	1	FC1	68	543	1	388	1000	0.0867611
Grass	S40T70T30	H_1	40	70	30	H	1	FC5	67	259	2	672	1000	0.254311
Grass	S40T70T30	H_1	40	70	30	H	1	FC10	66	150	3	781	1000	0.400451
Grass	S40T70T30	H_1	40	70	30	H	1	MTeSPS	62	18	7	913	1000	0.818788
Grass	S40T70T30	H_1	40	70	30	H	1	MTP	68	432	1	499	1000	0.134
Grass	S40T70T30	H_1	40	70	30	H	1	MTrSPS	64	61	5	870	1000	0.626591
Grass	S40T70T30	H_1	40	70	30	H	1	10PTP	64	48	5	883	1000	0.679843
Grass	S40T70T30	H_3	40	70	30	H	3	BTOPA	67	259	2	672	1000	0.254311
Grass	S40T70T30	H_3	40	70	30	H	3	EETOD	66	184	3	747	1000	0.342707
Grass	S40T70T30	H_3	40	70	30	H	3	ETeSS	64	139	5	792	1000	0.409802
Grass	S40T70T30	H_3	40	70	30	H	3	ETrSS	65	146	4	785	1000	0.402109
Grass	S40T70T30	H_3	40	70	30	H	3	FC1	68	636	1	295	1000	0.0574804
Grass	S40T70T30	H_3	40	70	30	H	3	FC5	68	355	1	576	1000	0.179016
Grass	S40T70T30	H_3	40	70	30	H	3	FC10	67	245	2	686	1000	0.26911
Grass	S40T70T30	H_3	40	70	30	H	3	MTeSPS	64	44	5	887	1000	0.69771
Grass	S40T70T30	H_3	40	70	30	H	3	MTP	68	317	1	614	1000	0.206725
Grass	S40T70T30	H_3	40	70	30	H	3	MTrSPS	64	101	5	830	1000	0.498177
Grass	S40T70T30	H_3	40	70	30	H	3	10PTP	64	82	5	849	1000	0.553507
Grass	S40T70T30	H_5	40	70	30	H	5	BTOPA	68	364	1	567	1000	0.173056
Grass	S40T70T30	H_5	40	70	30	H	5	EETOD	67	239	2	692	1000	0.27578
Grass	S40T70T30	H_5	40	70	30	H	5	ETeSS	65	197	4	734	1000	0.318284
Grass	S40T70T30	H_5	40	70	30	H	5	ETrSS	65	170	4	761	1000	0.359281
Grass	S40T70T30	H_5	40	70	30	H	5	FC1	69	791	0	140	1000	0.0238424
Grass	S40T70T30	H_5	40	70	30	H	5	FC5	68	523	1	408	1000	0.0941183
Grass	S40T70T30	H_5	40	70	30	H	5	FC10	68	374	1	557	1000	0.166674
Grass	S40T70T30	H_5	40	70	30	H	5	MTeSPS	64	99	5	832	1000	0.503594
Grass	S40T70T30	H_5	40	70	30	H	5	MTP	68	387	1	544	1000	0.158735
Grass	S40T70T30	H_5	40	70	30	H	5	MTrSPS	64	157	5	774	1000	0.375727
Grass	S40T70T30	H_5	40	70	30	H	5	10PTP	64	121	5	810	1000	0.448505
Grass	S40T70T30	H_025	40	70	30	H	0.25	BTOPA	66	145	3	786	1000	0.410081
Grass	S40T70T30	H_025	40	70	30	H	0.25	EETOD	63	29	6	902	1000	0.763998
Grass	S40T70T30	H_025	40	70	30	H	0.25	ETeSS	63	27	6	904	1000	0.774867
Grass	S40T70T30	H_025	40	70	30	H	0.25	ETrSS	66	70	3	861	1000	0.608016
Grass	S40T70T30	H_025	40	70	30	H	0.25	FC1	67	336	2	595	1000	0.188253
Grass	S40T70T30	H_025	40	70	30	H	0.25	FC5	66	106	3	825	1000	0.498306
Grass	S40T70T30	H_025	40	70	30	H	0.25	FC10	65	44	4	887	1000	0.705446
Grass	S40T70T30	H_025	40	70	30	H	0.25	MTeSPS	63	27	6	904	1000	0.774867
Grass	S40T70T30	H_025	40	70	30	H	0.25	MTP	66	121	3	810	1000	0.461324
Grass	S40T70T30	H_025	40	70	30	H	0.25	MTrSPS	66	78	3	853	1000	0.580589
Grass	S40T70T30	H_025	40	70	30	H	0.25	10PTP	62	17	7	914	1000	0.824943
Grass	S40T70T30	L_1	40	70	30	L	1	BTOPA	68	287	1	644	1000	0.23202
Grass	S40T70T30	L_1	40	70	30	L	1	EETOD	65	190	4	741	1000	0.328278
Grass	S40T70T30	L_1	40	70	30	L	1	ETeSS	65	172	4	759	1000	0.356005
Grass	S40T70T30	L_1	40	70	30	L	1	ETrSS	65	182	4	749	1000	0.340224
Grass	S40T70T30	L_1	40	70	30	L	1	FC1	68	700	1	231	1000	0.0410607
Grass	S40T70T30	L_1	40	70	30	L	1	FC5	68	428	1	503	1000	0.136042
Grass	S40T70T30	L_1	40	70	30	L	1	FC10	68	282	1	649	1000	0.236579
Grass	S40T70T30	L_1	40	70	30	L	1	MTeSPS	64	138	5	793	1000	0.411823
Grass	S40T70T30	L_1	40	70	30	L	1	MTP	68	393	1	538	1000	0.155199
Grass	S40T70T30	L_1	40	70	30	L	1	MTrSPS	65	163	4	768	1000	0.371083
Grass	S40T70T30	L_1	40	70	30	L	1	10PTP	65	149	4	782	1000	0.396374
Grass	S40T70T30	L_3	40	70	30	L	3	BTOPA	68	267	1	664	1000	0.250915
Grass	S40T70T30	L_3	40	70	30	L	3	EETOD	65	174	4	757	1000	0.35277
Grass	S40T70T30	L_3	40	70	30	L	3	ETeSS	65	174	4	757	1000	0.35277
Grass	S40T70T30	L_3	40	70	30	L	3	ETrSS	65	174	4	757	1000	0.35277
Grass	S40T70T30	L_3	40	70	30	L	3	FC1	68	679	1	252	1000	0.0461683
Grass	S40T70T30	L_3	40	70	30	L	3	FC5	68	405	1	526	1000	0.148358
Grass	S40T70T30	L_3	40	70	30	L	3	FC10	68	271	1	660	1000	0.246992
Grass	S40T70T30	L_3	40	70	30	L	3	MTeSPS	64	122	5	809	1000	0.446218
Grass	S40T70T30	L_3	40	70	30	L	3	MTP	68	485	1	446	1000	0.109378
Grass	S40T70T30	L_3	40	70	30	L	3	MTrSPS	64	129	5	802	1000	0.430674
Grass	S40T70T30	L_3	40	70	30	L	3	10PTP	64	115	5	816	1000	0.462602
Grass	S40T70T30	L_5	40	70	30	L	5	BTOPA	68	300	1	631	1000	0.220643
Grass	S40T70T30	L_5	40	70	30	L	5	EETOD	65	209	4	722	1000	0.30207
Grass	S40T70T30	L_5	40	70	30	L	5	ETeSS	68	235	1	696	1000	0.285251
Grass	S40T70T30	L_5	40	70	30	L	5	ETrSS	65	182	4	749	1000	0.340224
Grass	S40T70T30	L_5	40	70	30	L	5	FC1	68	712	1	219	1000	0.038254
Grass	S40T70T30	L_5	40	70	30	L	5	FC5	68	448	1	483	1000	0.126106
Grass	S40T70T30	L_5	40	70	30	L	5	FC10	68	304	1	627	1000	0.217274
Grass	S40T70T30	L_5	40	70	30	L	5	MTeSPS	64	144	5	787	1000	0.39991
Grass	S40T70T30	L_5	40	70	30	L	5	MTP	68	320	1	611	1000	0.204374
Grass	S40T70T30	L_5	40	70	30	L	5	MTrSPS	65	183	4	748	1000	0.338699
Grass	S40T70T30	L_5	40	70	30	L	5	10PTP	64	124	5	807	1000	0.441694
Grass	S40T70T30	L_025	40	70	30	L	0.25	BTOPA	68	259	1	672	1000	0.258993
Grass	S40T70T30	L_025	40	70	30	L	0.25	EETOD	65	153	4	778	1000	0.388905
Grass	S40T70T30	L_025	40	70	30	L	0.25	ETeSS	65	190	4	741	1000	0.328278
Grass	S40T70T30	L_025	40	70	30	L	0.25	ETrSS	65	165	4	766	1000	0.367657
Grass	S40T70T30	L_025	40	70	30	L	0.25	FC1	68	655	1	276	1000	0.0523326
Grass	S40T70T30	L_025	40	70	30	L	0.25	FC5	68	386	1	545	1000	0.159332
Grass	S40T70T30	L_025	40	70	30	L	0.25	FC10	68	249	1	682	1000	0.269548
Grass	S40T70T30	L_025	40	70	30	L	0.25	MTeSPS	64	104	5	827	1000	0.490216
Grass	S40T70T30	L_025	40	70	30	L	0.25	MTP	68	374	1	557	1000	0.166674
Grass	S40T70T30	L_025	40	70	30	L	0.25	MTrSPS	65	156	4	775	1000	0.383434
Grass	S40T70T30	L_025	40	70	30	L	0.25	10PTP	64	127	5	804	1000	0.435033
Grass	S40T70T30	LQ_1	40	70	30	LQ	1	BTOPA	67	265	2	666	1000	0.248277
Grass	S40T70T30	LQ_1	40	70	30	LQ	1	EETOD	65	124	4	807	1000	0.448081
Grass	S40T70T30	LQ_1	40	70	30	LQ	1	ETeSS	63	31	6	900	1000	0.753379
Grass	S40T70T30	LQ_1	40	70	30	LQ	1	ETrSS	66	149	3	782	1000	0.402351
Grass	S40T70T30	LQ_1	40	70	30	LQ	1	FC1	69	564	0	367	1000	0.0823986
Grass	S40T70T30	LQ_1	40	70	30	LQ	1	FC5	68	324	1	607	1000	0.201286
Grass	S40T70T30	LQ_1	40	70	30	LQ	1	FC10	66	201	3	730	1000	0.318077
Grass	S40T70T30	LQ_1	40	70	30	LQ	1	MTeSPS	63	31	6	900	1000	0.753379
Grass	S40T70T30	LQ_1	40	70	30	LQ	1	MTP	69	543	0	388	1000	0.089757
Grass	S40T70T30	LQ_1	40	70	30	LQ	1	MTrSPS	65	77	4	854	1000	0.576811
Grass	S40T70T30	LQ_1	40	70	30	LQ	1	10PTP	65	77	4	854	1000	0.576811
Grass	S40T70T30	LQ_3	40	70	30	LQ	3	BTOPA	68	386	1	545	1000	0.159332
Grass	S40T70T30	LQ_3	40	70	30	LQ	3	EETOD	67	231	2	700	1000	0.285004
Grass	S40T70T30	LQ_3	40	70	30	LQ	3	ETeSS	65	137	4	794	1000	0.420049
Grass	S40T70T30	LQ_3	40	70	30	LQ	3	ETrSS	67	215	2	716	1000	0.304674
Grass	S40T70T30	LQ_3	40	70	30	LQ	3	FC1	69	739	0	192	1000	0.0346129
Grass	S40T70T30	LQ_3	40	70	30	LQ	3	FC5	68	494	1	437	1000	0.105601
Grass	S40T70T30	LQ_3	40	70	30	LQ	3	FC10	68	359	1	572	1000	0.176341
Grass	S40T70T30	LQ_3	40	70	30	LQ	3	MTeSPS	65	110	4	821	1000	0.481465
Grass	S40T70T30	LQ_3	40	70	30	LQ	3	MTP	68	468	1	463	1000	0.116814
Grass	S40T70T30	LQ_3	40	70	30	LQ	3	MTrSPS	66	183	3	748	1000	0.344235
Grass	S40T70T30	LQ_3	40	70	30	LQ	3	10PTP	66	177	3	754	1000	0.353602
Grass	S40T70T30	LQ_5	40	70	30	LQ	5	BTOPA	68	422	1	509	1000	0.139159
Grass	S40T70T30	LQ_5	40	70	30	LQ	5	EETOD	67	235	2	696	1000	0.280344
Grass	S40T70T30	LQ_5	40	70	30	LQ	5	ETeSS	67	220	2	711	1000	0.298343
Grass	S40T70T30	LQ_5	40	70	30	LQ	5	ETrSS	67	178	2	753	1000	0.357579
Grass	S40T70T30	LQ_5	40	70	30	LQ	5	FC1	69	776	0	155	1000	0.026825
Grass	S40T70T30	LQ_5	40	70	30	LQ	5	FC5	68	538	1	393	1000	0.0885602
Grass	S40T70T30	LQ_5	40	70	30	LQ	5	FC10	68	384	1	547	1000	0.160532
Grass	S40T70T30	LQ_5	40	70	30	LQ	5	MTeSPS	67	174	2	757	1000	0.364029
Grass	S40T70T30	LQ_5	40	70	30	LQ	5	MTP	68	391	1	540	1000	0.156369
Grass	S40T70T30	LQ_5	40	70	30	LQ	5	MTrSPS	67	171	2	760	1000	0.368972
Grass	S40T70T30	LQ_5	40	70	30	LQ	5	10PTP	65	143	4	788	1000	0.407965
Grass	S40T70T30	LQ_025	40	70	30	LQ	0.25	BTOPA	66	174	3	757	1000	0.358417
Grass	S40T70T30	LQ_025	40	70	30	LQ	0.25	EETOD	62	32	7	899	1000	0.740049
Grass	S40T70T30	LQ_025	40	70	30	LQ	0.25	ETeSS	65	125	4	806	1000	0.445829
Grass	S40T70T30	LQ_025	40	70	30	LQ	0.25	ETrSS	63	44	6	887	1000	0.689892
Grass	S40T70T30	LQ_025	40	70	30	LQ	0.25	FC1	67	246	2	685	1000	0.268018
Grass	S40T70T30	LQ_025	40	70	30	LQ	0.25	FC5	64	121	5	810	1000	0.448505
Grass	S40T70T30	LQ_025	40	70	30	LQ	0.25	FC10	63	43	6	888	1000	0.69446
Grass	S40T70T30	LQ_025	40	70	30	LQ	0.25	MTeSPS	61	19	8	912	1000	0.804291
Grass	S40T70T30	LQ_025	40	70	30	LQ	0.25	MTP	65	136	4	795	1000	0.422113
Grass	S40T70T30	LQ_025	40	70	30	LQ	0.25	MTrSPS	62	36	7	895	1000	0.719826
Grass	S40T70T30	LQ_025	40	70	30	LQ	0.25	10PTP	61	7	8	924	1000	0.88246
Grass	S40T70T30	LQP_1	40	70	30	LQP	1	BTOPA	67	253	2	678	1000	0.260527
Grass	S40T70T30	LQP_1	40	70	30	LQP	1	EETOD	63	63	6	868	1000	0.611513
Grass	S40T70T30	LQP_1	40	70	30	LQP	1	ETeSS	62	58	7	873	1000	0.623057
Grass	S40T70T30	LQP_1	40	70	30	LQP	1	ETrSS	63	76	6	855	1000	0.565719
Grass	S40T70T30	LQP_1	40	70	30	LQP	1	FC1	67	321	2	610	1000	0.199417
Grass	S40T70T30	LQP_1	40	70	30	LQP	1	FC5	66	190	3	741	1000	0.333729
Grass	S40T70T30	LQP_1	40	70	30	LQP	1	FC10	63	101	6	830	1000	0.491368
Grass	S40T70T30	LQP_1	40	70	30	LQP	1	MTeSPS	61	26	8	905	1000	0.763879
Grass	S40T70T30	LQP_1	40	70	30	LQP	1	MTP	67	274	2	657	1000	0.239548
Grass	S40T70T30	LQP_1	40	70	30	LQP	1	MTrSPS	62	39	7	892	1000	0.705245
Grass	S40T70T30	LQP_1	40	70	30	LQP	1	10PTP	62	33	7	898	1000	0.734906
Grass	S40T70T30	LQP_3	40	70	30	LQP	3	BTOPA	68	323	1	608	1000	0.202053
Grass	S40T70T30	LQP_3	40	70	30	LQP	3	EETOD	65	164	4	767	1000	0.369365
Grass	S40T70T30	LQP_3	40	70	30	LQP	3	ETeSS	64	80	5	851	1000	0.559877
Grass	S40T70T30	LQP_3	40	70	30	LQP	3	ETrSS	65	119	4	812	1000	0.459597
Grass	S40T70T30	LQP_3	40	70	30	LQP	3	FC1	68	435	1	496	1000	0.132487
Grass	S40T70T30	LQP_3	40	70	30	LQP	3	FC5	67	271	2	660	1000	0.242416
Grass	S40T70T30	LQP_3	40	70	30	LQP	3	FC10	66	203	3	728	1000	0.315337
Grass	S40T70T30	LQP_3	40	70	30	LQP	3	MTeSPS	63	60	6	871	1000	0.622913
Grass	S40T70T30	LQP_3	40	70	30	LQP	3	MTP	67	294	2	637	1000	0.221426
Grass	S40T70T30	LQP_3	40	70	30	LQP	3	MTrSPS	63	56	6	875	1000	0.638648
Grass	S40T70T30	LQP_3	40	70	30	LQP	3	10PTP	62	35	7	896	1000	0.724796
Grass	S40T70T30	LQP_5	40	70	30	LQP	5	BTOPA	68	348	1	583	1000	0.183801
Grass	S40T70T30	LQP_5	40	70	30	LQP	5	EETOD	66	198	3	733	1000	0.322246
Grass	S40T70T30	LQP_5	40	70	30	LQP	5	ETeSS	64	119	5	812	1000	0.453133
Grass	S40T70T30	LQP_5	40	70	30	LQP	5	ETrSS	64	86	5	845	1000	0.541099
Grass	S40T70T30	LQP_5	40	70	30	LQP	5	FC1	68	495	1	436	1000	0.105187
Grass	S40T70T30	LQP_5	40	70	30	LQP	5	FC5	68	318	1	613	1000	0.205938
Grass	S40T70T30	LQP_5	40	70	30	LQP	5	FC10	67	235	2	696	1000	0.280344
Grass	S40T70T30	LQP_5	40	70	30	LQP	5	MTeSPS	61	15	8	916	1000	0.829012
Grass	S40T70T30	LQP_5	40	70	30	LQP	5	MTP	68	260	1	671	1000	0.257966
Grass	S40T70T30	LQP_5	40	70	30	LQP	5	MTrSPS	64	75	5	856	1000	0.576312
Grass	S40T70T30	LQP_5	40	70	30	LQP	5	10PTP	64	55	5	876	1000	0.650305
Grass	S40T70T30	LQP_025	40	70	30	LQP	0.25	BTOPA	66	191	3	740	1000	0.332264
Grass	S40T70T30	LQP_025	40	70	30	LQP	0.25	EETOD	62	36	7	895	1000	0.719826
Grass	S40T70T30	LQP_025	40	70	30	LQP	0.25	ETeSS	61	14	8	917	1000	0.835391
Grass	S40T70T30	LQP_025	40	70	30	LQP	0.25	ETrSS	64	91	5	840	1000	0.526183
Grass	S40T70T30	LQP_025	40	70	30	LQP	0.25	FC1	67	255	2	676	1000	0.258434
Grass	S40T70T30	LQP_025	40	70	30	LQP	0.25	FC5	65	141	4	790	1000	0.411936
Grass	S40T70T30	LQP_025	40	70	30	LQP	0.25	FC10	63	58	6	873	1000	0.630702
Grass	S40T70T30	LQP_025	40	70	30	LQP	0.25	MTeSPS	61	14	8	917	1000	0.835391
Grass	S40T70T30	LQP_025	40	70	30	LQP	0.25	MTP	67	324	2	607	1000	0.197127
Grass	S40T70T30	LQP_025	40	70	30	LQP	0.25	MTrSPS	62	28	7	903	1000	0.761223
Grass	S40T70T30	LQP_025	40	70	30	LQP	0.25	10PTP	62	28	7	903	1000	0.761223
Grass	S40T70T30	LQPT_1	40	70	30	LQPT	1	BTOPA	67	278	2	653	1000	0.235787
Grass	S40T70T30	LQPT_1	40	70	30	LQPT	1	EETOD	64	91	5	840	1000	0.526183
Grass	S40T70T30	LQPT_1	40	70	30	LQPT	1	ETeSS	65	107	4	824	1000	0.489101
Grass	S40T70T30	LQPT_1	40	70	30	LQPT	1	ETrSS	64	80	5	851	1000	0.559877
Grass	S40T70T30	LQPT_1	40	70	30	LQPT	1	FC1	68	408	1	523	1000	0.146694
Grass	S40T70T30	LQPT_1	40	70	30	LQPT	1	FC5	67	199	2	732	1000	0.326164
Grass	S40T70T30	LQPT_1	40	70	30	LQPT	1	FC10	65	105	4	826	1000	0.494293
Grass	S40T70T30	LQPT_1	40	70	30	LQPT	1	MTeSPS	64	65	5	866	1000	0.611538
Grass	S40T70T30	LQPT_1	40	70	30	LQPT	1	MTP	67	275	2	656	1000	0.238601
Grass	S40T70T30	LQPT_1	40	70	30	LQPT	1	MTrSPS	63	41	6	890	1000	0.703747
Grass	S40T70T30	LQPT_1	40	70	30	LQPT	1	10PTP	61	14	8	917	1000	0.835391
Grass	S40T70T30	LQPT_3	40	70	30	LQPT	3	BTOPA	67	264	2	667	1000	0.24927
Grass	S40T70T30	LQPT_3	40	70	30	LQPT	3	EETOD	65	113	4	818	1000	0.474006
Grass	S40T70T30	LQPT_3	40	70	30	LQPT	3	ETeSS	65	128	4	803	1000	0.439171
Grass	S40T70T30	LQPT_3	40	70	30	LQPT	3	ETrSS	64	82	5	849	1000	0.553507
Grass	S40T70T30	LQPT_3	40	70	30	LQPT	3	FC1	68	424	1	507	1000	0.138113
Grass	S40T70T30	LQPT_3	40	70	30	LQPT	3	FC5	67	251	2	680	1000	0.26264
Grass	S40T70T30	LQPT_3	40	70	30	LQPT	3	FC10	65	171	4	760	1000	0.357638
Grass	S40T70T30	LQPT_3	40	70	30	LQPT	3	MTeSPS	64	44	5	887	1000	0.69771
Grass	S40T70T30	LQPT_3	40	70	30	LQPT	3	MTP	66	205	3	726	1000	0.312628
Grass	S40T70T30	LQPT_3	40	70	30	LQPT	3	MTrSPS	64	37	5	894	1000	0.730876
Grass	S40T70T30	LQPT_3	40	70	30	LQPT	3	10PTP	61	20	8	911	1000	0.798303
Grass	S40T70T30	LQPT_5	40	70	30	LQPT	5	BTOPA	68	338	1	593	1000	0.190877
Grass	S40T70T30	LQPT_5	40	70	30	LQPT	5	EETOD	66	196	3	735	1000	0.325067
Grass	S40T70T30	LQPT_5	40	70	30	LQPT	5	ETeSS	65	153	4	778	1000	0.388905
Grass	S40T70T30	LQPT_5	40	70	30	LQPT	5	ETrSS	64	103	5	828	1000	0.492848
Grass	S40T70T30	LQPT_5	40	70	30	LQPT	5	FC1	68	525	1	406	1000	0.0933629
Grass	S40T70T30	LQPT_5	40	70	30	LQPT	5	FC5	68	335	1	596	1000	0.193056
Grass	S40T70T30	LQPT_5	40	70	30	LQPT	5	FC10	67	247	2	684	1000	0.266931
Grass	S40T70T30	LQPT_5	40	70	30	LQPT	5	MTeSPS	61	26	8	905	1000	0.763879
Grass	S40T70T30	LQPT_5	40	70	30	LQPT	5	MTP	68	298	1	633	1000	0.222351
Grass	S40T70T30	LQPT_5	40	70	30	LQPT	5	MTrSPS	64	87	5	844	1000	0.538064
Grass	S40T70T30	LQPT_5	40	70	30	LQPT	5	10PTP	64	80	5	851	1000	0.559877
Grass	S40T70T30	LQPT_025	40	70	30	LQPT	0.25	BTOPA	65	156	4	775	1000	0.383434
Grass	S40T70T30	LQPT_025	40	70	30	LQPT	0.25	EETOD	60	28	9	903	1000	0.744574
Grass	S40T70T30	LQPT_025	40	70	30	LQPT	0.25	ETeSS	64	98	5	833	1000	0.506336
Grass	S40T70T30	LQPT_025	40	70	30	LQPT	0.25	ETrSS	61	40	8	891	1000	0.69243
Grass	S40T70T30	LQPT_025	40	70	30	LQPT	0.25	FC1	68	397	1	534	1000	0.152885
Grass	S40T70T30	LQPT_025	40	70	30	LQPT	0.25	FC5	65	124	4	807	1000	0.448081
Grass	S40T70T30	LQPT_025	40	70	30	LQPT	0.25	FC10	61	39	8	892	1000	0.697165
Grass	S40T70T30	LQPT_025	40	70	30	LQPT	0.25	MTeSPS	64	73	5	858	1000	0.583097
Grass	S40T70T30	LQPT_025	40	70	30	LQPT	0.25	MTP	62	50	7	881	1000	0.655681
Grass	S40T70T30	LQPT_025	40	70	30	LQPT	0.25	MTrSPS	59	23	10	908	1000	0.763752
Grass	S40T70T30	LQPT_025	40	70	30	LQPT	0.25	10PTP	53	2	16	929	1000	0.845374
Grass	S40T70T30	LQPTH_1	40	70	30	LQPTH	1	BTOPA	67	319	2	612	1000	0.20096
Grass	S40T70T30	LQPTH_1	40	70	30	LQPTH	1	EETOD	64	44	5	887	1000	0.69771
Grass	S40T70T30	LQPTH_1	40	70	30	LQPTH	1	ETeSS	61	11	8	920	1000	0.855033
Grass	S40T70T30	LQPTH_1	40	70	30	LQPTH	1	ETrSS	66	106	3	825	1000	0.498306
Grass	S40T70T30	LQPTH_1	40	70	30	LQPTH	1	FC1	68	424	1	507	1000	0.138113
Grass	S40T70T30	LQPTH_1	40	70	30	LQPTH	1	FC5	67	192	2	739	1000	0.336203
Grass	S40T70T30	LQPTH_1	40	70	30	LQPTH	1	FC10	65	81	4	850	1000	0.563771
Grass	S40T70T30	LQPTH_1	40	70	30	LQPTH	1	MTeSPS	61	10	8	921	1000	0.861753
Grass	S40T70T30	LQPTH_1	40	70	30	LQPTH	1	MTP	67	319	2	612	1000	0.20096
Grass	S40T70T30	LQPTH_1	40	70	30	LQPTH	1	MTrSPS	63	26	6	905	1000	0.780398
Grass	S40T70T30	LQPTH_1	40	70	30	LQPTH	1	10PTP	62	17	7	914	1000	0.824943
Grass	S40T70T30	LQPTH_3	40	70	30	LQPTH	3	BTOPA	68	339	1	592	1000	0.190156
Grass	S40T70T30	LQPTH_3	40	70	30	LQPTH	3	EETOD	65	128	4	803	1000	0.439171
Grass	S40T70T30	LQPTH_3	40	70	30	LQPTH	3	ETeSS	64	46	5	885	1000	0.688683
Grass	S40T70T30	LQPTH_3	40	70	30	LQPTH	3	ETrSS	65	108	4	823	1000	0.486535
Grass	S40T70T30	LQPTH_3	40	70	30	LQPTH	3	FC1	68	468	1	463	1000	0.116814
Grass	S40T70T30	LQPTH_3	40	70	30	LQPTH	3	FC5	67	291	2	640	1000	0.224038
Grass	S40T70T30	LQPTH_3	40	70	30	LQPTH	3	FC10	67	211	2	720	1000	0.309867
Grass	S40T70T30	LQPTH_3	40	70	30	LQPTH	3	MTeSPS	62	19	7	912	1000	0.81271
Grass	S40T70T30	LQPTH_3	40	70	30	LQPTH	3	MTP	68	331	1	600	1000	0.196005
Grass	S40T70T30	LQPTH_3	40	70	30	LQPTH	3	MTrSPS	64	62	5	869	1000	0.622773
Grass	S40T70T30	LQPTH_3	40	70	30	LQPTH	3	10PTP	64	55	5	876	1000	0.650305
Grass	S40T70T30	LQPTH_5	40	70	30	LQPTH	5	BTOPA	68	337	1	594	1000	0.1916
Grass	S40T70T30	LQPTH_5	40	70	30	LQPTH	5	EETOD	67	210	2	721	1000	0.311183
Grass	S40T70T30	LQPTH_5	40	70	30	LQPTH	5	ETeSS	66	180	3	751	1000	0.348875
Grass	S40T70T30	LQPTH_5	40	70	30	LQPTH	5	ETrSS	65	142	4	789	1000	0.409944
Grass	S40T70T30	LQPTH_5	40	70	30	LQPTH	5	FC1	69	598	0	333	1000	0.0713622
Grass	S40T70T30	LQPTH_5	40	70	30	LQPTH	5	FC5	68	382	1	549	1000	0.161742
Grass	S40T70T30	LQPTH_5	40	70	30	LQPTH	5	FC10	68	274	1	657	1000	0.244098
Grass	S40T70T30	LQPTH_5	40	70	30	LQPTH	5	MTeSPS	64	91	5	840	1000	0.526183
Grass	S40T70T30	LQPTH_5	40	70	30	LQPTH	5	MTP	67	259	2	672	1000	0.254311
Grass	S40T70T30	LQPTH_5	40	70	30	LQPTH	5	MTrSPS	65	111	4	820	1000	0.478959
Grass	S40T70T30	LQPTH_5	40	70	30	LQPTH	5	10PTP	64	61	5	870	1000	0.626591
Grass	S40T70T30	LQPTH_025	40	70	30	LQPTH	0.25	BTOPA	65	130	4	801	1000	0.434814
Grass	S40T70T30	LQPTH_025	40	70	30	LQPTH	0.25	EETOD	57	13	12	918	1000	0.806711
Grass	S40T70T30	LQPTH_025	40	70	30	LQPTH	0.25	ETeSS	65	128	4	803	1000	0.439171
Grass	S40T70T30	LQPTH_025	40	70	30	LQPTH	0.25	ETrSS	55	7	14	924	1000	0.828493
Grass	S40T70T30	LQPTH_025	40	70	30	LQPTH	0.25	FC1	66	321	3	610	1000	0.195219
Grass	S40T70T30	LQPTH_025	40	70	30	LQPTH	0.25	FC5	65	64	4	867	1000	0.622637
Grass	S40T70T30	LQPTH_025	40	70	30	LQPTH	0.25	FC10	59	19	10	912	1000	0.787134
Grass	S40T70T30	LQPTH_025	40	70	30	LQPTH	0.25	MTeSPS	65	63	4	868	1000	0.6264
Grass	S40T70T30	LQPTH_025	40	70	30	LQPTH	0.25	MTP	55	7	14	924	1000	0.828493
Grass	S40T70T30	LQPTH_025	40	70	30	LQPTH	0.25	MTrSPS	55	7	14	924	1000	0.828493
Grass	S40T70T30	LQPTH_025	40	70	30	LQPTH	0.25	10PTP	47	0	22	931	1000	0.799112
Grass	S40T70T30	PT_1	40	70	30	PT	1	BTOPA	67	254	2	677	1000	0.259478
Grass	S40T70T30	PT_1	40	70	30	PT	1	EETOD	64	69	5	862	1000	0.597051
Grass	S40T70T30	PT_1	40	70	30	PT	1	ETeSS	64	69	5	862	1000	0.597051
Grass	S40T70T30	PT_1	40	70	30	PT	1	ETrSS	65	97	4	834	1000	0.515922
Grass	S40T70T30	PT_1	40	70	30	PT	1	FC1	68	414	1	517	1000	0.143419
Grass	S40T70T30	PT_1	40	70	30	PT	1	FC5	67	203	2	728	1000	0.320607
Grass	S40T70T30	PT_1	40	70	30	PT	1	FC10	65	100	4	831	1000	0.507646
Grass	S40T70T30	PT_1	40	70	30	PT	1	MTeSPS	63	25	6	906	1000	0.785994
Grass	S40T70T30	PT_1	40	70	30	PT	1	MTP	67	262	2	669	1000	0.251272
Grass	S40T70T30	PT_1	40	70	30	PT	1	MTrSPS	63	39	6	892	1000	0.713237
Grass	S40T70T30	PT_1	40	70	30	PT	1	10PTP	62	16	7	915	1000	0.831175
Grass	S40T70T30	PT_3	40	70	30	PT	3	BTOPA	68	257	1	674	1000	0.261063
Grass	S40T70T30	PT_3	40	70	30	PT	3	EETOD	65	114	4	817	1000	0.471558
Grass	S40T70T30	PT_3	40	70	30	PT	3	ETeSS	64	50	5	881	1000	0.671186
Grass	S40T70T30	PT_3	40	70	30	PT	3	ETrSS	64	79	5	852	1000	0.563105
Grass	S40T70T30	PT_3	40	70	30	PT	3	FC1	68	482	1	449	1000	0.110661
Grass	S40T70T30	PT_3	40	70	30	PT	3	FC5	68	293	1	638	1000	0.226686
Grass	S40T70T30	PT_3	40	70	30	PT	3	FC10	66	197	3	734	1000	0.323653
Grass	S40T70T30	PT_3	40	70	30	PT	3	MTeSPS	61	8	8	923	1000	0.875465
Grass	S40T70T30	PT_3	40	70	30	PT	3	MTP	68	227	1	704	1000	0.294751
Grass	S40T70T30	PT_3	40	70	30	PT	3	MTrSPS	64	54	5	877	1000	0.654397
Grass	S40T70T30	PT_3	40	70	30	PT	3	10PTP	64	42	5	889	1000	0.706931
Grass	S40T70T30	PT_5	40	70	30	PT	5	BTOPA	68	378	1	553	1000	0.164189
Grass	S40T70T30	PT_5	40	70	30	PT	5	EETOD	67	201	2	730	1000	0.323369
Grass	S40T70T30	PT_5	40	70	30	PT	5	ETeSS	64	75	5	856	1000	0.576312
Grass	S40T70T30	PT_5	40	70	30	PT	5	ETrSS	65	111	4	820	1000	0.478959
Grass	S40T70T30	PT_5	40	70	30	PT	5	FC1	68	583	1	348	1000	0.0732542
Grass	S40T70T30	PT_5	40	70	30	PT	5	FC5	68	377	1	554	1000	0.164807
Grass	S40T70T30	PT_5	40	70	30	PT	5	FC10	68	287	1	644	1000	0.23202
Grass	S40T70T30	PT_5	40	70	30	PT	5	MTeSPS	64	32	5	899	1000	0.756181
Grass	S40T70T30	PT_5	40	70	30	PT	5	MTP	68	291	1	640	1000	0.228448
Grass	S40T70T30	PT_5	40	70	30	PT	5	MTrSPS	64	60	5	871	1000	0.630447
Grass	S40T70T30	PT_5	40	70	30	PT	5	10PTP	64	39	5	892	1000	0.721141
Grass	S40T70T30	PT_025	40	70	30	PT	0.25	BTOPA	65	151	4	780	1000	0.392614
Grass	S40T70T30	PT_025	40	70	30	PT	0.25	EETOD	56	15	13	916	1000	0.78495
Grass	S40T70T30	PT_025	40	70	30	PT	0.25	ETeSS	65	125	4	806	1000	0.445829
Grass	S40T70T30	PT_025	40	70	30	PT	0.25	ETrSS	65	72	4	859	1000	0.593787
Grass	S40T70T30	PT_025	40	70	30	PT	0.25	FC1	67	376	2	555	1000	0.161613
Grass	S40T70T30	PT_025	40	70	30	PT	0.25	FC5	65	88	4	843	1000	0.542029
Grass	S40T70T30	PT_025	40	70	30	PT	0.25	FC10	58	21	11	910	1000	0.76659
Grass	S40T70T30	PT_025	40	70	30	PT	0.25	MTeSPS	65	58	4	873	1000	0.645767
Grass	S40T70T30	PT_025	40	70	30	PT	0.25	MTP	65	81	4	850	1000	0.563771
Grass	S40T70T30	PT_025	40	70	30	PT	0.25	MTrSPS	65	81	4	850	1000	0.563771
Grass	S40T70T30	PT_025	40	70	30	PT	0.25	10PTP	49	0	20	931	1000	0.820205
Grass	S40T70T30	Q_1	40	70	30	Q	1	BTOPA	68	456	1	475	1000	0.122315
Grass	S40T70T30	Q_1	40	70	30	Q	1	EETOD	67	269	2	662	1000	0.244351
Grass	S40T70T30	Q_1	40	70	30	Q	1	ETeSS	67	223	2	708	1000	0.294627
Grass	S40T70T30	Q_1	40	70	30	Q	1	ETrSS	67	246	2	685	1000	0.268018
Grass	S40T70T30	Q_1	40	70	30	Q	1	FC1	69	849	0	82	1000	0.0131533
Grass	S40T70T30	Q_1	40	70	30	Q	1	FC5	69	695	0	236	1000	0.0447628
Grass	S40T70T30	Q_1	40	70	30	Q	1	FC10	68	532	1	399	1000	0.090754
Grass	S40T70T30	Q_1	40	70	30	Q	1	MTeSPS	67	213	2	718	1000	0.307256
Grass	S40T70T30	Q_1	40	70	30	Q	1	MTP	68	456	1	475	1000	0.122315
Grass	S40T70T30	Q_1	40	70	30	Q	1	MTrSPS	67	231	2	700	1000	0.285004
Grass	S40T70T30	Q_1	40	70	30	Q	1	10PTP	67	231	2	700	1000	0.285004
Grass	S40T70T30	Q_3	40	70	30	Q	3	BTOPA	67	389	2	542	1000	0.153812
Grass	S40T70T30	Q_3	40	70	30	Q	3	EETOD	67	233	2	698	1000	0.282662
Grass	S40T70T30	Q_3	40	70	30	Q	3	ETeSS	66	200	3	731	1000	0.319459
Grass	S40T70T30	Q_3	40	70	30	Q	3	ETrSS	66	226	3	705	1000	0.285946
Grass	S40T70T30	Q_3	40	70	30	Q	3	FC1	69	772	0	159	1000	0.0276368
Grass	S40T70T30	Q_3	40	70	30	Q	3	FC5	69	602	0	329	1000	0.0701295
Grass	S40T70T30	Q_3	40	70	30	Q	3	FC10	67	446	2	485	1000	0.123641
Grass	S40T70T30	Q_3	40	70	30	Q	3	MTeSPS	66	174	3	757	1000	0.358417
Grass	S40T70T30	Q_3	40	70	30	Q	3	MTP	67	359	2	572	1000	0.172421
Grass	S40T70T30	Q_3	40	70	30	Q	3	MTrSPS	66	205	3	726	1000	0.312628
Grass	S40T70T30	Q_3	40	70	30	Q	3	10PTP	66	200	3	731	1000	0.319459
Grass	S40T70T30	Q_5	40	70	30	Q	5	BTOPA	68	446	1	485	1000	0.127069
Grass	S40T70T30	Q_5	40	70	30	Q	5	EETOD	67	244	2	687	1000	0.270207
Grass	S40T70T30	Q_5	40	70	30	Q	5	ETeSS	65	190	4	741	1000	0.328278
Grass	S40T70T30	Q_5	40	70	30	Q	5	ETrSS	65	192	4	739	1000	0.32538
Grass	S40T70T30	Q_5	40	70	30	Q	5	FC1	69	826	0	105	1000	0.0172399
Grass	S40T70T30	Q_5	40	70	30	Q	5	FC5	69	681	0	250	1000	0.048218
Grass	S40T70T30	Q_5	40	70	30	Q	5	FC10	69	528	0	403	1000	0.0952924
Grass	S40T70T30	Q_5	40	70	30	Q	5	MTeSPS	64	160	5	771	1000	0.37044
Grass	S40T70T30	Q_5	40	70	30	Q	5	MTP	67	305	2	626	1000	0.212142
Grass	S40T70T30	Q_5	40	70	30	Q	5	MTrSPS	65	188	4	743	1000	0.331211
Grass	S40T70T30	Q_5	40	70	30	Q	5	10PTP	65	172	4	759	1000	0.356005
Grass	S40T70T30	Q_025	40	70	30	Q	0.25	BTOPA	67	420	2	511	1000	0.136651
Grass	S40T70T30	Q_025	40	70	30	Q	0.25	EETOD	67	281	2	650	1000	0.233012
Grass	S40T70T30	Q_025	40	70	30	Q	0.25	ETeSS	67	243	2	688	1000	0.27131
Grass	S40T70T30	Q_025	40	70	30	Q	0.25	ETrSS	67	284	2	647	1000	0.230277
Grass	S40T70T30	Q_025	40	70	30	Q	0.25	FC1	69	782	0	149	1000	0.0256205
Grass	S40T70T30	Q_025	40	70	30	Q	0.25	FC5	69	620	0	311	1000	0.064741
Grass	S40T70T30	Q_025	40	70	30	Q	0.25	FC10	68	498	1	433	1000	0.103956
Grass	S40T70T30	Q_025	40	70	30	Q	0.25	MTeSPS	67	201	2	730	1000	0.323369
Grass	S40T70T30	Q_025	40	70	30	Q	0.25	MTP	67	404	2	527	1000	0.145267
Grass	S40T70T30	Q_025	40	70	30	Q	0.25	MTrSPS	67	244	2	687	1000	0.270207
Grass	S40T70T30	Q_025	40	70	30	Q	0.25	10PTP	67	231	2	700	1000	0.285004
Grass	S40T70T30	QH_1	40	70	30	QH	1	BTOPA	66	145	3	786	1000	0.410081
Grass	S40T70T30	QH_1	40	70	30	QH	1	EETOD	64	47	5	884	1000	0.68424
Grass	S40T70T30	QH_1	40	70	30	QH	1	ETeSS	66	139	3	792	1000	0.422083
Grass	S40T70T30	QH_1	40	70	30	QH	1	ETrSS	64	48	5	883	1000	0.679843
Grass	S40T70T30	QH_1	40	70	30	QH	1	FC1	68	428	1	503	1000	0.136042
Grass	S40T70T30	QH_1	40	70	30	QH	1	FC5	66	151	3	780	1000	0.398564
Grass	S40T70T30	QH_1	40	70	30	QH	1	FC10	64	51	5	880	1000	0.666924
Grass	S40T70T30	QH_1	40	70	30	QH	1	MTeSPS	64	24	5	907	1000	0.799801
Grass	S40T70T30	QH_1	40	70	30	QH	1	MTP	66	142	3	789	1000	0.41602
Grass	S40T70T30	QH_1	40	70	30	QH	1	MTrSPS	64	48	5	883	1000	0.679843
Grass	S40T70T30	QH_1	40	70	30	QH	1	10PTP	62	11	7	920	1000	0.86356
Grass	S40T70T30	QH_3	40	70	30	QH	3	BTOPA	68	380	1	551	1000	0.162961
Grass	S40T70T30	QH_3	40	70	30	QH	3	EETOD	67	202	2	729	1000	0.321984
Grass	S40T70T30	QH_3	40	70	30	QH	3	ETeSS	65	136	4	795	1000	0.422113
Grass	S40T70T30	QH_3	40	70	30	QH	3	ETrSS	67	170	2	761	1000	0.370641
Grass	S40T70T30	QH_3	40	70	30	QH	3	FC1	69	700	0	231	1000	0.0435564
Grass	S40T70T30	QH_3	40	70	30	QH	3	FC5	68	444	1	487	1000	0.128039
Grass	S40T70T30	QH_3	40	70	30	QH	3	FC10	67	309	2	622	1000	0.208877
Grass	S40T70T30	QH_3	40	70	30	QH	3	MTeSPS	64	59	5	872	1000	0.63434
Grass	S40T70T30	QH_3	40	70	30	QH	3	MTP	67	326	2	605	1000	0.195617
Grass	S40T70T30	QH_3	40	70	30	QH	3	MTrSPS	66	144	3	787	1000	0.412047
Grass	S40T70T30	QH_3	40	70	30	QH	3	10PTP	65	99	4	832	1000	0.510382
Grass	S40T70T30	QH_5	40	70	30	QH	5	BTOPA	68	413	1	518	1000	0.14396
Grass	S40T70T30	QH_5	40	70	30	QH	5	EETOD	67	226	2	705	1000	0.29097
Grass	S40T70T30	QH_5	40	70	30	QH	5	ETeSS	65	121	4	810	1000	0.454939
Grass	S40T70T30	QH_5	40	70	30	QH	5	ETrSS	67	202	2	729	1000	0.321984
Grass	S40T70T30	QH_5	40	70	30	QH	5	FC1	69	725	0	206	1000	0.0377315
Grass	S40T70T30	QH_5	40	70	30	QH	5	FC5	69	483	0	448	1000	0.113475
Grass	S40T70T30	QH_5	40	70	30	QH	5	FC10	67	366	2	565	1000	0.167884
Grass	S40T70T30	QH_5	40	70	30	QH	5	MTeSPS	64	96	5	835	1000	0.511889
Grass	S40T70T30	QH_5	40	70	30	QH	5	MTP	68	413	1	518	1000	0.14396
Grass	S40T70T30	QH_5	40	70	30	QH	5	MTrSPS	66	172	3	759	1000	0.361677
Grass	S40T70T30	QH_5	40	70	30	QH	5	10PTP	66	168	3	763	1000	0.368323
Grass	S40T70T30	QH_025	40	70	30	QH	0.25	BTOPA	66	193	3	738	1000	0.32936
Grass	S40T70T30	QH_025	40	70	30	QH	0.25	EETOD	63	43	6	888	1000	0.69446
Grass	S40T70T30	QH_025	40	70	30	QH	0.25	ETeSS	65	62	4	869	1000	0.630198
Grass	S40T70T30	QH_025	40	70	30	QH	0.25	ETrSS	66	97	3	834	1000	0.522687
Grass	S40T70T30	QH_025	40	70	30	QH	0.25	FC1	69	438	0	493	1000	0.134446
Grass	S40T70T30	QH_025	40	70	30	QH	0.25	FC5	66	140	3	791	1000	0.420048
Grass	S40T70T30	QH_025	40	70	30	QH	0.25	FC10	65	50	4	881	1000	0.67882
Grass	S40T70T30	QH_025	40	70	30	QH	0.25	MTeSPS	63	39	6	892	1000	0.713237
Grass	S40T70T30	QH_025	40	70	30	QH	0.25	MTP	66	162	3	769	1000	0.378615
Grass	S40T70T30	QH_025	40	70	30	QH	0.25	MTrSPS	65	56	4	875	1000	0.653784
Grass	S40T70T30	QH_025	40	70	30	QH	0.25	10PTP	61	20	8	911	1000	0.798303
Grass	S40T70T30	QP_1	40	70	30	QP	1	BTOPA	67	283	2	648	1000	0.231184
Grass	S40T70T30	QP_1	40	70	30	QP	1	EETOD	62	60	7	871	1000	0.615305
Grass	S40T70T30	QP_1	40	70	30	QP	1	ETeSS	62	72	7	859	1000	0.571834
Grass	S40T70T30	QP_1	40	70	30	QP	1	ETrSS	62	82	7	849	1000	0.539166
Grass	S40T70T30	QP_1	40	70	30	QP	1	FC1	67	268	2	663	1000	0.245325
Grass	S40T70T30	QP_1	40	70	30	QP	1	FC5	65	171	4	760	1000	0.357638
Grass	S40T70T30	QP_1	40	70	30	QP	1	FC10	62	92	7	839	1000	0.509289
Grass	S40T70T30	QP_1	40	70	30	QP	1	MTeSPS	60	29	9	902	1000	0.739222
Grass	S40T70T30	QP_1	40	70	30	QP	1	MTP	67	283	2	648	1000	0.231184
Grass	S40T70T30	QP_1	40	70	30	QP	1	MTrSPS	62	35	7	896	1000	0.724796
Grass	S40T70T30	QP_1	40	70	30	QP	1	10PTP	61	29	8	902	1000	0.747578
Grass	S40T70T30	QP_3	40	70	30	QP	3	BTOPA	68	356	1	575	1000	0.178343
Grass	S40T70T30	QP_3	40	70	30	QP	3	EETOD	65	133	4	798	1000	0.428395
Grass	S40T70T30	QP_3	40	70	30	QP	3	ETeSS	62	29	7	902	1000	0.755836
Grass	S40T70T30	QP_3	40	70	30	QP	3	ETrSS	65	124	4	807	1000	0.448081
Grass	S40T70T30	QP_3	40	70	30	QP	3	FC1	68	424	1	507	1000	0.138113
Grass	S40T70T30	QP_3	40	70	30	QP	3	FC5	67	269	2	662	1000	0.244351
Grass	S40T70T30	QP_3	40	70	30	QP	3	FC10	66	199	3	732	1000	0.320849
Grass	S40T70T30	QP_3	40	70	30	QP	3	MTeSPS	62	29	7	902	1000	0.755836
Grass	S40T70T30	QP_3	40	70	30	QP	3	MTP	68	356	1	575	1000	0.178343
Grass	S40T70T30	QP_3	40	70	30	QP	3	MTrSPS	63	53	6	878	1000	0.650871
Grass	S40T70T30	QP_3	40	70	30	QP	3	10PTP	63	53	6	878	1000	0.650871
Grass	S40T70T30	QP_5	40	70	30	QP	5	BTOPA	68	360	1	571	1000	0.175679
Grass	S40T70T30	QP_5	40	70	30	QP	5	EETOD	66	196	3	735	1000	0.325067
Grass	S40T70T30	QP_5	40	70	30	QP	5	ETeSS	65	142	4	789	1000	0.409944
Grass	S40T70T30	QP_5	40	70	30	QP	5	ETrSS	64	89	5	842	1000	0.532073
Grass	S40T70T30	QP_5	40	70	30	QP	5	FC1	68	507	1	424	1000	0.100328
Grass	S40T70T30	QP_5	40	70	30	QP	5	FC5	68	341	1	590	1000	0.188724
Grass	S40T70T30	QP_5	40	70	30	QP	5	FC10	67	257	2	674	1000	0.256363
Grass	S40T70T30	QP_5	40	70	30	QP	5	MTeSPS	64	92	5	839	1000	0.523276
Grass	S40T70T30	QP_5	40	70	30	QP	5	MTP	68	334	1	597	1000	0.193789
Grass	S40T70T30	QP_5	40	70	30	QP	5	MTrSPS	64	76	5	855	1000	0.572965
Grass	S40T70T30	QP_5	40	70	30	QP	5	10PTP	64	35	5	896	1000	0.740829
Grass	S40T70T30	QP_025	40	70	30	QP	0.25	BTOPA	66	186	3	745	1000	0.339678
Grass	S40T70T30	QP_025	40	70	30	QP	0.25	EETOD	62	33	7	898	1000	0.734906
Grass	S40T70T30	QP_025	40	70	30	QP	0.25	ETeSS	61	18	8	913	1000	0.810355
Grass	S40T70T30	QP_025	40	70	30	QP	0.25	ETrSS	63	68	6	863	1000	0.593232
Grass	S40T70T30	QP_025	40	70	30	QP	0.25	FC1	67	236	2	695	1000	0.279194
Grass	S40T70T30	QP_025	40	70	30	QP	0.25	FC5	65	119	4	812	1000	0.459597
Grass	S40T70T30	QP_025	40	70	30	QP	0.25	FC10	63	44	6	887	1000	0.689892
Grass	S40T70T30	QP_025	40	70	30	QP	0.25	MTeSPS	60	9	9	922	1000	0.859898
Grass	S40T70T30	QP_025	40	70	30	QP	0.25	MTP	67	257	2	674	1000	0.256363
Grass	S40T70T30	QP_025	40	70	30	QP	0.25	MTrSPS	62	33	7	898	1000	0.734906
Grass	S40T70T30	QP_025	40	70	30	QP	0.25	10PTP	61	19	8	912	1000	0.804291
Grass	S40T70T30	T_1	40	70	30	T	1	BTOPA	66	342	3	589	1000	0.17993
Grass	S40T70T30	T_1	40	70	30	T	1	EETOD	66	207	3	724	1000	0.309951
Grass	S40T70T30	T_1	40	70	30	T	1	ETeSS	66	160	3	771	1000	0.382136
Grass	S40T70T30	T_1	40	70	30	T	1	ETrSS	66	238	3	693	1000	0.272009
Grass	S40T70T30	T_1	40	70	30	T	1	FC1	68	793	1	138	1000	0.0211814
Grass	S40T70T30	T_1	40	70	30	T	1	FC5	67	390	2	541	1000	0.153227
Grass	S40T70T30	T_1	40	70	30	T	1	FC10	66	266	3	665	1000	0.242646
Grass	S40T70T30	T_1	40	70	30	T	1	MTeSPS	60	35	9	896	1000	0.708397
Grass	S40T70T30	T_1	40	70	30	T	1	MTP	67	438	2	493	1000	0.127521
Grass	S40T70T30	T_1	40	70	30	T	1	MTrSPS	60	34	9	897	1000	0.713387
Grass	S40T70T30	T_1	40	70	30	T	1	10PTP	57	18	12	913	1000	0.775533
Grass	S40T70T30	T_3	40	70	30	T	3	BTOPA	68	499	1	432	1000	0.103547
Grass	S40T70T30	T_3	40	70	30	T	3	EETOD	67	271	2	660	1000	0.242416
Grass	S40T70T30	T_3	40	70	30	T	3	ETeSS	65	171	4	760	1000	0.357638
Grass	S40T70T30	T_3	40	70	30	T	3	ETrSS	64	156	5	775	1000	0.377513
Grass	S40T70T30	T_3	40	70	30	T	3	FC1	69	866	0	65	1000	0.0102518
Grass	S40T70T30	T_3	40	70	30	T	3	FC5	68	523	1	408	1000	0.0941183
Grass	S40T70T30	T_3	40	70	30	T	3	FC10	67	427	2	504	1000	0.133032
Grass	S40T70T30	T_3	40	70	30	T	3	MTeSPS	63	105	6	826	1000	0.480862
Grass	S40T70T30	T_3	40	70	30	T	3	MTP	68	499	1	432	1000	0.103547
Grass	S40T70T30	T_3	40	70	30	T	3	MTrSPS	63	118	6	813	1000	0.448943
Grass	S40T70T30	T_3	40	70	30	T	3	10PTP	63	105	6	826	1000	0.480862
Grass	S40T70T30	T_5	40	70	30	T	5	BTOPA	68	520	1	411	1000	0.0952599
Grass	S40T70T30	T_5	40	70	30	T	5	EETOD	68	354	1	577	1000	0.179691
Grass	S40T70T30	T_5	40	70	30	T	5	ETeSS	65	179	4	752	1000	0.344856
Grass	S40T70T30	T_5	40	70	30	T	5	ETrSS	66	213	3	718	1000	0.302096
Grass	S40T70T30	T_5	40	70	30	T	5	FC1	69	904	0	27	1000	0.00410476
Grass	S40T70T30	T_5	40	70	30	T	5	FC5	68	761	1	170	1000	0.0275626
Grass	S40T70T30	T_5	40	70	30	T	5	FC10	68	546	1	385	1000	0.085694
Grass	S40T70T30	T_5	40	70	30	T	5	MTeSPS	63	92	6	839	1000	0.516312
Grass	S40T70T30	T_5	40	70	30	T	5	MTP	68	755	1	176	1000	0.0288094
Grass	S40T70T30	T_5	40	70	30	T	5	MTrSPS	63	94	6	837	1000	0.510605
Grass	S40T70T30	T_5	40	70	30	T	5	10PTP	63	77	6	854	1000	0.562421
Grass	S40T70T30	T_025	40	70	30	T	0.25	BTOPA	66	157	3	774	1000	0.387504
Grass	S40T70T30	T_025	40	70	30	T	0.25	EETOD	59	22	10	909	1000	0.769489
Grass	S40T70T30	T_025	40	70	30	T	0.25	ETeSS	62	43	7	888	1000	0.68654
Grass	S40T70T30	T_025	40	70	30	T	0.25	ETrSS	63	54	6	877	1000	0.646755
Grass	S40T70T30	T_025	40	70	30	T	0.25	FC1	68	369	1	562	1000	0.169834
Grass	S40T70T30	T_025	40	70	30	T	0.25	FC5	65	124	4	807	1000	0.448081
Grass	S40T70T30	T_025	40	70	30	T	0.25	FC10	61	32	8	899	1000	0.731842
Grass	S40T70T30	T_025	40	70	30	T	0.25	MTeSPS	62	43	7	888	1000	0.68654
Grass	S40T70T30	T_025	40	70	30	T	0.25	MTP	65	96	4	835	1000	0.518726
Grass	S40T70T30	T_025	40	70	30	T	0.25	MTrSPS	63	55	6	876	1000	0.642681
Grass	S40T70T30	T_025	40	70	30	T	0.25	10PTP	49	3	20	928	1000	0.797934
Grass	S40T70T30	TQ_1	40	70	30	TQ	1	BTOPA	68	410	1	521	1000	0.145594
Grass	S40T70T30	TQ_1	40	70	30	TQ	1	EETOD	67	205	2	726	1000	0.317876
Grass	S40T70T30	TQ_1	40	70	30	TQ	1	ETeSS	67	248	2	683	1000	0.26585
Grass	S40T70T30	TQ_1	40	70	30	TQ	1	ETrSS	67	203	2	728	1000	0.320607
Grass	S40T70T30	TQ_1	40	70	30	TQ	1	FC1	69	838	0	93	1000	0.015084
Grass	S40T70T30	TQ_1	40	70	30	TQ	1	FC5	68	517	1	414	1000	0.0964118
Grass	S40T70T30	TQ_1	40	70	30	TQ	1	FC10	67	274	2	657	1000	0.239548
Grass	S40T70T30	TQ_1	40	70	30	TQ	1	MTeSPS	66	96	3	835	1000	0.525508
Grass	S40T70T30	TQ_1	40	70	30	TQ	1	MTP	68	410	1	521	1000	0.145594
Grass	S40T70T30	TQ_1	40	70	30	TQ	1	MTrSPS	66	107	3	824	1000	0.495704
Grass	S40T70T30	TQ_1	40	70	30	TQ	1	10PTP	65	88	4	843	1000	0.542029
Grass	S40T70T30	TQ_3	40	70	30	TQ	3	BTOPA	67	352	2	579	1000	0.177085
Grass	S40T70T30	TQ_3	40	70	30	TQ	3	EETOD	67	229	2	702	1000	0.287371
Grass	S40T70T30	TQ_3	40	70	30	TQ	3	ETeSS	66	192	3	739	1000	0.330808
Grass	S40T70T30	TQ_3	40	70	30	TQ	3	ETrSS	66	220	3	711	1000	0.293257
Grass	S40T70T30	TQ_3	40	70	30	TQ	3	FC1	69	730	0	201	1000	0.0366063
Grass	S40T70T30	TQ_3	40	70	30	TQ	3	FC5	68	519	1	412	1000	0.0956427
Grass	S40T70T30	TQ_3	40	70	30	TQ	3	FC10	67	387	2	544	1000	0.154987
Grass	S40T70T30	TQ_3	40	70	30	TQ	3	MTeSPS	66	147	3	784	1000	0.40619
Grass	S40T70T30	TQ_3	40	70	30	TQ	3	MTP	67	352	2	579	1000	0.177085
Grass	S40T70T30	TQ_3	40	70	30	TQ	3	MTrSPS	66	170	3	761	1000	0.364979
Grass	S40T70T30	TQ_3	40	70	30	TQ	3	10PTP	66	169	3	762	1000	0.366646
Grass	S40T70T30	TQ_5	40	70	30	TQ	5	BTOPA	67	406	2	525	1000	0.144162
Grass	S40T70T30	TQ_5	40	70	30	TQ	5	EETOD	67	262	2	669	1000	0.251272
Grass	S40T70T30	TQ_5	40	70	30	TQ	5	ETeSS	66	208	3	723	1000	0.308623
Grass	S40T70T30	TQ_5	40	70	30	TQ	5	ETrSS	66	232	3	699	1000	0.278867
Grass	S40T70T30	TQ_5	40	70	30	TQ	5	FC1	69	756	0	175	1000	0.0309556
Grass	S40T70T30	TQ_5	40	70	30	TQ	5	FC5	69	575	0	356	1000	0.0787146
Grass	S40T70T30	TQ_5	40	70	30	TQ	5	FC10	68	447	1	484	1000	0.126586
Grass	S40T70T30	TQ_5	40	70	30	TQ	5	MTeSPS	66	204	3	727	1000	0.313979
Grass	S40T70T30	TQ_5	40	70	30	TQ	5	MTP	67	347	2	584	1000	0.180497
Grass	S40T70T30	TQ_5	40	70	30	TQ	5	MTrSPS	66	208	3	723	1000	0.308623
Grass	S40T70T30	TQ_5	40	70	30	TQ	5	10PTP	66	205	3	726	1000	0.312628
Grass	S40T70T30	TQ_025	40	70	30	TQ	0.25	BTOPA	66	207	3	724	1000	0.309951
Grass	S40T70T30	TQ_025	40	70	30	TQ	0.25	EETOD	62	49	7	882	1000	0.659951
Grass	S40T70T30	TQ_025	40	70	30	TQ	0.25	ETeSS	65	176	4	755	1000	0.349575
Grass	S40T70T30	TQ_025	40	70	30	TQ	0.25	ETrSS	65	103	4	828	1000	0.49957
Grass	S40T70T30	TQ_025	40	70	30	TQ	0.25	FC1	69	570	0	361	1000	0.0803752
Grass	S40T70T30	TQ_025	40	70	30	TQ	0.25	FC5	65	188	4	743	1000	0.331211
Grass	S40T70T30	TQ_025	40	70	30	TQ	0.25	FC10	62	64	7	867	1000	0.600252
Grass	S40T70T30	TQ_025	40	70	30	TQ	0.25	MTeSPS	65	119	4	812	1000	0.459597
Grass	S40T70T30	TQ_025	40	70	30	TQ	0.25	MTP	65	117	4	814	1000	0.464327
Grass	S40T70T30	TQ_025	40	70	30	TQ	0.25	MTrSPS	62	58	7	873	1000	0.623057
Grass	S40T70T30	TQ_025	40	70	30	TQ	0.25	10PTP	49	1	20	930	1000	0.812667
Grass	S40T90T10	Auto	40	90	10	Auto	1	BTOPA	67	202	2	729	1000	0.321984
Grass	S40T90T10	Auto	40	90	10	Auto	1	EETOD	63	49	6	882	1000	0.667762
Grass	S40T90T10	Auto	40	90	10	Auto	1	ETeSS	60	14	9	917	1000	0.826792
Grass	S40T90T10	Auto	40	90	10	Auto	1	ETrSS	65	81	4	850	1000	0.563771
Grass	S40T90T10	Auto	40	90	10	Auto	1	FC1	68	422	1	509	1000	0.139159
Grass	S40T90T10	Auto	40	90	10	Auto	1	FC5	67	188	2	743	1000	0.342128
Grass	S40T90T10	Auto	40	90	10	Auto	1	FC10	65	76	4	855	1000	0.580145
Grass	S40T90T10	Auto	40	90	10	Auto	1	MTeSPS	60	14	9	917	1000	0.826792
Grass	S40T90T10	Auto	40	90	10	Auto	1	MTP	68	477	1	454	1000	0.112827
Grass	S40T90T10	Auto	40	90	10	Auto	1	MTrSPS	62	44	7	887	1000	0.681989
Grass	S40T90T10	Auto	40	90	10	Auto	1	10PTP	61	22	8	909	1000	0.786547
Grass	S40T90T10	H_1	40	90	10	H	1	BTOPA	67	207	2	724	1000	0.315176
Grass	S40T90T10	H_1	40	90	10	H	1	EETOD	65	70	4	861	1000	0.600798
Grass	S40T90T10	H_1	40	90	10	H	1	ETeSS	58	6	11	925	1000	0.863089
Grass	S40T90T10	H_1	40	90	10	H	1	ETrSS	65	98	4	833	1000	0.51314
Grass	S40T90T10	H_1	40	90	10	H	1	FC1	68	536	1	395	1000	0.0892872
Grass	S40T90T10	H_1	40	90	10	H	1	FC5	67	223	2	708	1000	0.294627
Grass	S40T90T10	H_1	40	90	10	H	1	FC10	65	90	4	841	1000	0.536054
Grass	S40T90T10	H_1	40	90	10	H	1	MTeSPS	58	6	11	925	1000	0.863089
Grass	S40T90T10	H_1	40	90	10	H	1	MTP	68	646	1	285	1000	0.0547403
Grass	S40T90T10	H_1	40	90	10	H	1	MTrSPS	64	61	5	870	1000	0.626591
Grass	S40T90T10	H_1	40	90	10	H	1	10PTP	62	16	7	915	1000	0.831175
Grass	S40T90T10	H_3	40	90	10	H	3	BTOPA	67	252	2	679	1000	0.261581
Grass	S40T90T10	H_3	40	90	10	H	3	EETOD	66	154	3	777	1000	0.392979
Grass	S40T90T10	H_3	40	90	10	H	3	ETeSS	64	42	5	889	1000	0.706931
Grass	S40T90T10	H_3	40	90	10	H	3	ETrSS	64	132	5	799	1000	0.424254
Grass	S40T90T10	H_3	40	90	10	H	3	FC1	69	724	0	207	1000	0.0379581
Grass	S40T90T10	H_3	40	90	10	H	3	FC5	68	372	1	559	1000	0.167931
Grass	S40T90T10	H_3	40	90	10	H	3	FC10	67	233	2	698	1000	0.282662
Grass	S40T90T10	H_3	40	90	10	H	3	MTeSPS	64	42	5	889	1000	0.706931
Grass	S40T90T10	H_3	40	90	10	H	3	MTP	68	579	1	352	1000	0.074538
Grass	S40T90T10	H_3	40	90	10	H	3	MTrSPS	64	98	5	833	1000	0.506336
Grass	S40T90T10	H_3	40	90	10	H	3	10PTP	64	60	5	871	1000	0.630447
Grass	S40T90T10	H_5	40	90	10	H	5	BTOPA	68	280	1	651	1000	0.238433
Grass	S40T90T10	H_5	40	90	10	H	5	EETOD	66	205	3	726	1000	0.312628
Grass	S40T90T10	H_5	40	90	10	H	5	ETeSS	64	147	5	784	1000	0.394137
Grass	S40T90T10	H_5	40	90	10	H	5	ETrSS	64	135	5	796	1000	0.417971
Grass	S40T90T10	H_5	40	90	10	H	5	FC1	68	699	1	232	1000	0.0412981
Grass	S40T90T10	H_5	40	90	10	H	5	FC5	68	428	1	503	1000	0.136042
Grass	S40T90T10	H_5	40	90	10	H	5	FC10	68	283	1	648	1000	0.235659
Grass	S40T90T10	H_5	40	90	10	H	5	MTeSPS	64	147	5	784	1000	0.394137
Grass	S40T90T10	H_5	40	90	10	H	5	MTP	68	671	1	260	1000	0.0481829
Grass	S40T90T10	H_5	40	90	10	H	5	MTrSPS	64	129	5	802	1000	0.430674
Grass	S40T90T10	H_5	40	90	10	H	5	10PTP	64	59	5	872	1000	0.63434
Grass	S40T90T10	H_025	40	90	10	H	0.25	BTOPA	67	212	2	719	1000	0.308558
Grass	S40T90T10	H_025	40	90	10	H	0.25	EETOD	61	24	8	907	1000	0.775076
Grass	S40T90T10	H_025	40	90	10	H	0.25	ETeSS	57	3	12	928	1000	0.875746
Grass	S40T90T10	H_025	40	90	10	H	0.25	ETrSS	64	65	5	866	1000	0.611538
Grass	S40T90T10	H_025	40	90	10	H	0.25	FC1	67	347	2	584	1000	0.180497
Grass	S40T90T10	H_025	40	90	10	H	0.25	FC5	64	78	5	853	1000	0.566362
Grass	S40T90T10	H_025	40	90	10	H	0.25	FC10	61	28	8	903	1000	0.752947
Grass	S40T90T10	H_025	40	90	10	H	0.25	MTeSPS	57	3	12	928	1000	0.875746
Grass	S40T90T10	H_025	40	90	10	H	0.25	MTP	67	212	2	719	1000	0.308558
Grass	S40T90T10	H_025	40	90	10	H	0.25	MTrSPS	61	23	8	908	1000	0.780776
Grass	S40T90T10	H_025	40	90	10	H	0.25	10PTP	57	3	12	928	1000	0.875746
Grass	S40T90T10	L_1	40	90	10	L	1	BTOPA	68	269	1	662	1000	0.248944
Grass	S40T90T10	L_1	40	90	10	L	1	EETOD	65	179	4	752	1000	0.344856
Grass	S40T90T10	L_1	40	90	10	L	1	ETeSS	64	110	5	821	1000	0.474857
Grass	S40T90T10	L_1	40	90	10	L	1	ETrSS	65	173	4	758	1000	0.354382
Grass	S40T90T10	L_1	40	90	10	L	1	FC1	68	693	1	238	1000	0.0427349
Grass	S40T90T10	L_1	40	90	10	L	1	FC5	68	417	1	514	1000	0.141807
Grass	S40T90T10	L_1	40	90	10	L	1	FC10	68	271	1	660	1000	0.246992
Grass	S40T90T10	L_1	40	90	10	L	1	MTeSPS	64	110	5	821	1000	0.474857
Grass	S40T90T10	L_1	40	90	10	L	1	MTP	68	679	1	252	1000	0.0461683
Grass	S40T90T10	L_1	40	90	10	L	1	MTrSPS	65	166	4	765	1000	0.36596
Grass	S40T90T10	L_1	40	90	10	L	1	10PTP	64	124	5	807	1000	0.441694
Grass	S40T90T10	L_3	40	90	10	L	3	BTOPA	68	265	1	666	1000	0.252906
Grass	S40T90T10	L_3	40	90	10	L	3	EETOD	65	160	4	771	1000	0.376307
Grass	S40T90T10	L_3	40	90	10	L	3	ETeSS	64	37	5	894	1000	0.730876
Grass	S40T90T10	L_3	40	90	10	L	3	ETrSS	65	151	4	780	1000	0.392614
Grass	S40T90T10	L_3	40	90	10	L	3	FC1	68	683	1	248	1000	0.0451755
Grass	S40T90T10	L_3	40	90	10	L	3	FC5	68	412	1	519	1000	0.144502
Grass	S40T90T10	L_3	40	90	10	L	3	FC10	68	268	1	663	1000	0.249928
Grass	S40T90T10	L_3	40	90	10	L	3	MTeSPS	64	37	5	894	1000	0.730876
Grass	S40T90T10	L_3	40	90	10	L	3	MTP	68	645	1	286	1000	0.0550112
Grass	S40T90T10	L_3	40	90	10	L	3	MTrSPS	65	150	4	781	1000	0.394487
Grass	S40T90T10	L_3	40	90	10	L	3	10PTP	64	124	5	807	1000	0.441694
Grass	S40T90T10	L_5	40	90	10	L	5	BTOPA	68	244	1	687	1000	0.275028
Grass	S40T90T10	L_5	40	90	10	L	5	EETOD	65	141	4	790	1000	0.411936
Grass	S40T90T10	L_5	40	90	10	L	5	ETeSS	64	126	5	805	1000	0.437237
Grass	S40T90T10	L_5	40	90	10	L	5	ETrSS	65	140	4	791	1000	0.413943
Grass	S40T90T10	L_5	40	90	10	L	5	FC1	68	648	1	283	1000	0.0542006
Grass	S40T90T10	L_5	40	90	10	L	5	FC5	68	376	1	555	1000	0.165427
Grass	S40T90T10	L_5	40	90	10	L	5	FC10	67	238	2	693	1000	0.276912
Grass	S40T90T10	L_5	40	90	10	L	5	MTeSPS	64	95	5	836	1000	0.5147
Grass	S40T90T10	L_5	40	90	10	L	5	MTP	68	483	1	448	1000	0.110232
Grass	S40T90T10	L_5	40	90	10	L	5	MTrSPS	64	117	5	814	1000	0.457831
Grass	S40T90T10	L_5	40	90	10	L	5	10PTP	64	78	5	853	1000	0.566362
Grass	S40T90T10	L_025	40	90	10	L	0.25	BTOPA	67	242	2	689	1000	0.272419
Grass	S40T90T10	L_025	40	90	10	L	0.25	EETOD	65	157	4	774	1000	0.381635
Grass	S40T90T10	L_025	40	90	10	L	0.25	ETeSS	64	64	5	867	1000	0.615247
Grass	S40T90T10	L_025	40	90	10	L	0.25	ETrSS	65	156	4	775	1000	0.383434
Grass	S40T90T10	L_025	40	90	10	L	0.25	FC1	68	631	1	300	1000	0.0588768
Grass	S40T90T10	L_025	40	90	10	L	0.25	FC5	68	349	1	582	1000	0.18311
Grass	S40T90T10	L_025	40	90	10	L	0.25	FC10	67	240	2	691	1000	0.274654
Grass	S40T90T10	L_025	40	90	10	L	0.25	MTeSPS	63	34	6	897	1000	0.737901
Grass	S40T90T10	L_025	40	90	10	L	0.25	MTP	68	430	1	501	1000	0.135018
Grass	S40T90T10	L_025	40	90	10	L	0.25	MTrSPS	65	151	4	780	1000	0.392614
Grass	S40T90T10	L_025	40	90	10	L	0.25	10PTP	64	130	5	801	1000	0.428518
Grass	S40T90T10	LQ_1	40	90	10	LQ	1	BTOPA	68	241	1	690	1000	0.278383
Grass	S40T90T10	LQ_1	40	90	10	LQ	1	EETOD	64	103	5	828	1000	0.492848
Grass	S40T90T10	LQ_1	40	90	10	LQ	1	ETeSS	62	20	7	911	1000	0.806707
Grass	S40T90T10	LQ_1	40	90	10	LQ	1	ETrSS	65	116	4	815	1000	0.466719
Grass	S40T90T10	LQ_1	40	90	10	LQ	1	FC1	68	491	1	440	1000	0.106848
Grass	S40T90T10	LQ_1	40	90	10	LQ	1	FC5	68	265	1	666	1000	0.252906
Grass	S40T90T10	LQ_1	40	90	10	LQ	1	FC10	65	178	4	753	1000	0.346419
Grass	S40T90T10	LQ_1	40	90	10	LQ	1	MTeSPS	62	20	7	911	1000	0.806707
Grass	S40T90T10	LQ_1	40	90	10	LQ	1	MTP	68	443	1	488	1000	0.128527
Grass	S40T90T10	LQ_1	40	90	10	LQ	1	MTrSPS	64	81	5	850	1000	0.556678
Grass	S40T90T10	LQ_1	40	90	10	LQ	1	10PTP	64	46	5	885	1000	0.688683
Grass	S40T90T10	LQ_3	40	90	10	LQ	3	BTOPA	68	296	1	635	1000	0.224073
Grass	S40T90T10	LQ_3	40	90	10	LQ	3	EETOD	66	158	3	773	1000	0.385703
Grass	S40T90T10	LQ_3	40	90	10	LQ	3	ETeSS	64	30	5	901	1000	0.76671
Grass	S40T90T10	LQ_3	40	90	10	LQ	3	ETrSS	65	142	4	789	1000	0.409944
Grass	S40T90T10	LQ_3	40	90	10	LQ	3	FC1	68	660	1	271	1000	0.0510182
Grass	S40T90T10	LQ_3	40	90	10	LQ	3	FC5	68	380	1	551	1000	0.162961
Grass	S40T90T10	LQ_3	40	90	10	LQ	3	FC10	68	271	1	660	1000	0.246992
Grass	S40T90T10	LQ_3	40	90	10	LQ	3	MTeSPS	64	30	5	901	1000	0.76671
Grass	S40T90T10	LQ_3	40	90	10	LQ	3	MTP	68	559	1	372	1000	0.0811749
Grass	S40T90T10	LQ_3	40	90	10	LQ	3	MTrSPS	64	101	5	830	1000	0.498177
Grass	S40T90T10	LQ_3	40	90	10	LQ	3	10PTP	64	80	5	851	1000	0.559877
Grass	S40T90T10	LQ_5	40	90	10	LQ	5	BTOPA	68	330	1	601	1000	0.19675
Grass	S40T90T10	LQ_5	40	90	10	LQ	5	EETOD	67	207	2	724	1000	0.315176
Grass	S40T90T10	LQ_5	40	90	10	LQ	5	ETeSS	64	102	5	829	1000	0.495502
Grass	S40T90T10	LQ_5	40	90	10	LQ	5	ETrSS	67	187	2	744	1000	0.343631
Grass	S40T90T10	LQ_5	40	90	10	LQ	5	FC1	69	722	0	209	1000	0.0384129
Grass	S40T90T10	LQ_5	40	90	10	LQ	5	FC5	68	459	1	472	1000	0.120919
Grass	S40T90T10	LQ_5	40	90	10	LQ	5	FC10	68	328	1	603	1000	0.198249
Grass	S40T90T10	LQ_5	40	90	10	LQ	5	MTeSPS	64	102	5	829	1000	0.495502
Grass	S40T90T10	LQ_5	40	90	10	LQ	5	MTP	68	505	1	426	1000	0.101125
Grass	S40T90T10	LQ_5	40	90	10	LQ	5	MTrSPS	67	166	2	765	1000	0.377423
Grass	S40T90T10	LQ_5	40	90	10	LQ	5	10PTP	65	123	4	808	1000	0.45035
Grass	S40T90T10	LQ_025	40	90	10	LQ	0.25	BTOPA	66	195	3	736	1000	0.326489
Grass	S40T90T10	LQ_025	40	90	10	LQ	0.25	EETOD	64	47	5	884	1000	0.68424
Grass	S40T90T10	LQ_025	40	90	10	LQ	0.25	ETeSS	58	7	11	924	1000	0.856035
Grass	S40T90T10	LQ_025	40	90	10	LQ	0.25	ETrSS	64	73	5	858	1000	0.583097
Grass	S40T90T10	LQ_025	40	90	10	LQ	0.25	FC1	68	277	1	654	1000	0.241246
Grass	S40T90T10	LQ_025	40	90	10	LQ	0.25	FC5	65	151	4	780	1000	0.392614
Grass	S40T90T10	LQ_025	40	90	10	LQ	0.25	FC10	64	73	5	858	1000	0.583097
Grass	S40T90T10	LQ_025	40	90	10	LQ	0.25	MTeSPS	57	5	12	926	1000	0.861161
Grass	S40T90T10	LQ_025	40	90	10	LQ	0.25	MTP	68	310	1	621	1000	0.212331
Grass	S40T90T10	LQ_025	40	90	10	LQ	0.25	MTrSPS	64	42	5	889	1000	0.706931
Grass	S40T90T10	LQ_025	40	90	10	LQ	0.25	10PTP	62	29	7	902	1000	0.755836
Grass	S40T90T10	LQP_1	40	90	10	LQP	1	BTOPA	66	211	3	720	1000	0.304685
Grass	S40T90T10	LQP_1	40	90	10	LQP	1	EETOD	62	51	7	880	1000	0.651455
Grass	S40T90T10	LQP_1	40	90	10	LQP	1	ETeSS	61	24	8	907	1000	0.775076
Grass	S40T90T10	LQP_1	40	90	10	LQP	1	ETrSS	62	66	7	865	1000	0.592943
Grass	S40T90T10	LQP_1	40	90	10	LQP	1	FC1	67	288	2	643	1000	0.226687
Grass	S40T90T10	LQP_1	40	90	10	LQP	1	FC5	66	170	3	761	1000	0.364979
Grass	S40T90T10	LQP_1	40	90	10	LQP	1	FC10	64	78	5	853	1000	0.566362
Grass	S40T90T10	LQP_1	40	90	10	LQP	1	MTeSPS	60	7	9	924	1000	0.873771
Grass	S40T90T10	LQP_1	40	90	10	LQP	1	MTP	67	277	2	654	1000	0.236721
Grass	S40T90T10	LQP_1	40	90	10	LQP	1	MTrSPS	62	45	7	886	1000	0.677487
Grass	S40T90T10	LQP_1	40	90	10	LQP	1	10PTP	61	24	8	907	1000	0.775076
Grass	S40T90T10	LQP_3	40	90	10	LQP	3	BTOPA	68	335	1	596	1000	0.193056
Grass	S40T90T10	LQP_3	40	90	10	LQP	3	EETOD	65	128	4	803	1000	0.439171
Grass	S40T90T10	LQP_3	40	90	10	LQP	3	ETeSS	57	5	12	926	1000	0.861161
Grass	S40T90T10	LQP_3	40	90	10	LQP	3	ETrSS	64	100	5	831	1000	0.500875
Grass	S40T90T10	LQP_3	40	90	10	LQP	3	FC1	68	421	1	510	1000	0.139685
Grass	S40T90T10	LQP_3	40	90	10	LQP	3	FC5	67	252	2	679	1000	0.261581
Grass	S40T90T10	LQP_3	40	90	10	LQP	3	FC10	66	187	3	744	1000	0.338177
Grass	S40T90T10	LQP_3	40	90	10	LQP	3	MTeSPS	57	5	12	926	1000	0.861161
Grass	S40T90T10	LQP_3	40	90	10	LQP	3	MTP	68	367	1	564	1000	0.171115
Grass	S40T90T10	LQP_3	40	90	10	LQP	3	MTrSPS	63	70	6	861	1000	0.58616
Grass	S40T90T10	LQP_3	40	90	10	LQP	3	10PTP	63	60	6	871	1000	0.622913
Grass	S40T90T10	LQP_5	40	90	10	LQP	5	BTOPA	68	332	1	599	1000	0.195263
Grass	S40T90T10	LQP_5	40	90	10	LQP	5	EETOD	65	152	4	779	1000	0.390754
Grass	S40T90T10	LQP_5	40	90	10	LQP	5	ETeSS	64	87	5	844	1000	0.538064
Grass	S40T90T10	LQP_5	40	90	10	LQP	5	ETrSS	64	87	5	844	1000	0.538064
Grass	S40T90T10	LQP_5	40	90	10	LQP	5	FC1	68	459	1	472	1000	0.120919
Grass	S40T90T10	LQP_5	40	90	10	LQP	5	FC5	68	287	1	644	1000	0.23202
Grass	S40T90T10	LQP_5	40	90	10	LQP	5	FC10	66	207	3	724	1000	0.309951
Grass	S40T90T10	LQP_5	40	90	10	LQP	5	MTeSPS	63	36	6	895	1000	0.72787
Grass	S40T90T10	LQP_5	40	90	10	LQP	5	MTP	68	308	1	623	1000	0.213964
Grass	S40T90T10	LQP_5	40	90	10	LQP	5	MTrSPS	64	69	5	862	1000	0.597051
Grass	S40T90T10	LQP_5	40	90	10	LQP	5	10PTP	62	26	7	905	1000	0.772188
Grass	S40T90T10	LQP_025	40	90	10	LQP	0.25	BTOPA	66	170	3	761	1000	0.364979
Grass	S40T90T10	LQP_025	40	90	10	LQP	0.25	EETOD	62	34	7	897	1000	0.729822
Grass	S40T90T10	LQP_025	40	90	10	LQP	0.25	ETeSS	57	7	12	924	1000	0.846982
Grass	S40T90T10	LQP_025	40	90	10	LQP	0.25	ETrSS	62	55	7	876	1000	0.634981
Grass	S40T90T10	LQP_025	40	90	10	LQP	0.25	FC1	67	235	2	696	1000	0.280344
Grass	S40T90T10	LQP_025	40	90	10	LQP	0.25	FC5	65	115	4	816	1000	0.469129
Grass	S40T90T10	LQP_025	40	90	10	LQP	0.25	FC10	62	44	7	887	1000	0.681989
Grass	S40T90T10	LQP_025	40	90	10	LQP	0.25	MTeSPS	56	4	13	927	1000	0.859178
Grass	S40T90T10	LQP_025	40	90	10	LQP	0.25	MTP	67	260	2	671	1000	0.253293
Grass	S40T90T10	LQP_025	40	90	10	LQP	0.25	MTrSPS	62	36	7	895	1000	0.719826
Grass	S40T90T10	LQP_025	40	90	10	LQP	0.25	10PTP	62	22	7	909	1000	0.79492
Grass	S40T90T10	LQPT_1	40	90	10	LQPT	1	BTOPA	66	160	3	771	1000	0.382136
Grass	S40T90T10	LQPT_1	40	90	10	LQPT	1	EETOD	64	35	5	896	1000	0.740829
Grass	S40T90T10	LQPT_1	40	90	10	LQPT	1	ETeSS	62	12	7	919	1000	0.856915
Grass	S40T90T10	LQPT_1	40	90	10	LQPT	1	ETrSS	64	53	5	878	1000	0.65853
Grass	S40T90T10	LQPT_1	40	90	10	LQPT	1	FC1	67	321	2	610	1000	0.199417
Grass	S40T90T10	LQPT_1	40	90	10	LQPT	1	FC5	65	125	4	806	1000	0.445829
Grass	S40T90T10	LQPT_1	40	90	10	LQPT	1	FC10	64	46	5	885	1000	0.688683
Grass	S40T90T10	LQPT_1	40	90	10	LQPT	1	MTeSPS	59	4	10	927	1000	0.886461
Grass	S40T90T10	LQPT_1	40	90	10	LQPT	1	MTP	67	279	2	652	1000	0.234858
Grass	S40T90T10	LQPT_1	40	90	10	LQPT	1	MTrSPS	62	21	7	910	1000	0.800777
Grass	S40T90T10	LQPT_1	40	90	10	LQPT	1	10PTP	59	5	10	926	1000	0.879196
Grass	S40T90T10	LQPT_3	40	90	10	LQPT	3	BTOPA	67	252	2	679	1000	0.261581
Grass	S40T90T10	LQPT_3	40	90	10	LQPT	3	EETOD	64	84	5	847	1000	0.547249
Grass	S40T90T10	LQPT_3	40	90	10	LQPT	3	ETeSS	61	12	8	919	1000	0.8484
Grass	S40T90T10	LQPT_3	40	90	10	LQPT	3	ETrSS	64	72	5	859	1000	0.586537
Grass	S40T90T10	LQPT_3	40	90	10	LQPT	3	FC1	68	363	1	568	1000	0.173708
Grass	S40T90T10	LQPT_3	40	90	10	LQPT	3	FC5	67	218	2	713	1000	0.300855
Grass	S40T90T10	LQPT_3	40	90	10	LQPT	3	FC10	65	140	4	791	1000	0.413943
Grass	S40T90T10	LQPT_3	40	90	10	LQPT	3	MTeSPS	61	12	8	919	1000	0.8484
Grass	S40T90T10	LQPT_3	40	90	10	LQPT	3	MTP	68	347	1	584	1000	0.184496
Grass	S40T90T10	LQPT_3	40	90	10	LQPT	3	MTrSPS	63	44	6	887	1000	0.689892
Grass	S40T90T10	LQPT_3	40	90	10	LQPT	3	10PTP	61	21	8	910	1000	0.792389
Grass	S40T90T10	LQPT_5	40	90	10	LQPT	5	BTOPA	68	335	1	596	1000	0.193056
Grass	S40T90T10	LQPT_5	40	90	10	LQPT	5	EETOD	65	140	4	791	1000	0.413943
Grass	S40T90T10	LQPT_5	40	90	10	LQPT	5	ETeSS	61	17	8	914	1000	0.816495
Grass	S40T90T10	LQPT_5	40	90	10	LQPT	5	ETrSS	64	91	5	840	1000	0.526183
Grass	S40T90T10	LQPT_5	40	90	10	LQPT	5	FC1	68	437	1	494	1000	0.131487
Grass	S40T90T10	LQPT_5	40	90	10	LQPT	5	FC5	67	280	2	651	1000	0.233933
Grass	S40T90T10	LQPT_5	40	90	10	LQPT	5	FC10	67	207	2	724	1000	0.315176
Grass	S40T90T10	LQPT_5	40	90	10	LQPT	5	MTeSPS	61	17	8	914	1000	0.816495
Grass	S40T90T10	LQPT_5	40	90	10	LQPT	5	MTP	68	370	1	561	1000	0.169197
Grass	S40T90T10	LQPT_5	40	90	10	LQPT	5	MTrSPS	64	61	5	870	1000	0.626591
Grass	S40T90T10	LQPT_5	40	90	10	LQPT	5	10PTP	63	33	6	898	1000	0.743002
Grass	S40T90T10	LQPT_025	40	90	10	LQPT	0.25	BTOPA	65	135	4	796	1000	0.424192
Grass	S40T90T10	LQPT_025	40	90	10	LQPT	0.25	EETOD	60	19	9	912	1000	0.795767
Grass	S40T90T10	LQPT_025	40	90	10	LQPT	0.25	ETeSS	56	3	13	928	1000	0.866509
Grass	S40T90T10	LQPT_025	40	90	10	LQPT	0.25	ETrSS	60	25	9	906	1000	0.761018
Grass	S40T90T10	LQPT_025	40	90	10	LQPT	0.25	FC1	68	365	1	566	1000	0.172406
Grass	S40T90T10	LQPT_025	40	90	10	LQPT	0.25	FC5	65	89	4	842	1000	0.539029
Grass	S40T90T10	LQPT_025	40	90	10	LQPT	0.25	FC10	60	28	9	903	1000	0.744574
Grass	S40T90T10	LQPT_025	40	90	10	LQPT	0.25	MTeSPS	53	2	16	929	1000	0.845374
Grass	S40T90T10	LQPT_025	40	90	10	LQPT	0.25	MTP	60	26	9	905	1000	0.75547
Grass	S40T90T10	LQPT_025	40	90	10	LQPT	0.25	MTrSPS	60	26	9	905	1000	0.75547
Grass	S40T90T10	LQPT_025	40	90	10	LQPT	0.25	10PTP	48	1	21	930	1000	0.802226
Grass	S40T90T10	LQPTH_1	40	90	10	LQPTH	1	BTOPA	67	218	2	713	1000	0.300855
Grass	S40T90T10	LQPTH_1	40	90	10	LQPTH	1	EETOD	64	48	5	883	1000	0.679843
Grass	S40T90T10	LQPTH_1	40	90	10	LQPTH	1	ETeSS	56	3	13	928	1000	0.866509
Grass	S40T90T10	LQPTH_1	40	90	10	LQPTH	1	ETrSS	64	72	5	859	1000	0.586537
Grass	S40T90T10	LQPTH_1	40	90	10	LQPTH	1	FC1	68	400	1	531	1000	0.151172
Grass	S40T90T10	LQPTH_1	40	90	10	LQPTH	1	FC5	67	166	2	765	1000	0.377423
Grass	S40T90T10	LQPTH_1	40	90	10	LQPTH	1	FC10	64	56	5	875	1000	0.646254
Grass	S40T90T10	LQPTH_1	40	90	10	LQPTH	1	MTeSPS	56	3	13	928	1000	0.866509
Grass	S40T90T10	LQPTH_1	40	90	10	LQPTH	1	MTP	67	355	2	576	1000	0.17507
Grass	S40T90T10	LQPTH_1	40	90	10	LQPTH	1	MTrSPS	64	26	5	905	1000	0.788511
Grass	S40T90T10	LQPTH_1	40	90	10	LQPTH	1	10PTP	62	13	7	918	1000	0.850355
Grass	S40T90T10	LQPTH_3	40	90	10	LQPTH	3	BTOPA	67	320	2	611	1000	0.200187
Grass	S40T90T10	LQPTH_3	40	90	10	LQPTH	3	EETOD	65	99	4	832	1000	0.510382
Grass	S40T90T10	LQPTH_3	40	90	10	LQPTH	3	ETeSS	63	26	6	905	1000	0.780398
Grass	S40T90T10	LQPTH_3	40	90	10	LQPTH	3	ETrSS	64	93	5	838	1000	0.520393
Grass	S40T90T10	LQPTH_3	40	90	10	LQPTH	3	FC1	68	422	1	509	1000	0.139159
Grass	S40T90T10	LQPTH_3	40	90	10	LQPTH	3	FC5	67	248	2	683	1000	0.26585
Grass	S40T90T10	LQPTH_3	40	90	10	LQPTH	3	FC10	66	151	3	780	1000	0.398564
Grass	S40T90T10	LQPTH_3	40	90	10	LQPTH	3	MTeSPS	63	26	6	905	1000	0.780398
Grass	S40T90T10	LQPTH_3	40	90	10	LQPTH	3	MTP	68	358	1	573	1000	0.177006
Grass	S40T90T10	LQPTH_3	40	90	10	LQPTH	3	MTrSPS	64	67	5	864	1000	0.604226
Grass	S40T90T10	LQPTH_3	40	90	10	LQPTH	3	10PTP	64	33	5	898	1000	0.751006
Grass	S40T90T10	LQPTH_5	40	90	10	LQPTH	5	BTOPA	67	349	2	582	1000	0.179124
Grass	S40T90T10	LQPTH_5	40	90	10	LQPTH	5	EETOD	66	162	3	769	1000	0.378615
Grass	S40T90T10	LQPTH_5	40	90	10	LQPTH	5	ETeSS	61	18	8	913	1000	0.810355
Grass	S40T90T10	LQPTH_5	40	90	10	LQPTH	5	ETrSS	65	111	4	820	1000	0.478959
Grass	S40T90T10	LQPTH_5	40	90	10	LQPTH	5	FC1	69	465	0	466	1000	0.121494
Grass	S40T90T10	LQPTH_5	40	90	10	LQPTH	5	FC5	67	299	2	632	1000	0.217149
Grass	S40T90T10	LQPTH_5	40	90	10	LQPTH	5	FC10	67	224	2	707	1000	0.293401
Grass	S40T90T10	LQPTH_5	40	90	10	LQPTH	5	MTeSPS	61	18	8	913	1000	0.810355
Grass	S40T90T10	LQPTH_5	40	90	10	LQPTH	5	MTP	67	349	2	582	1000	0.179124
Grass	S40T90T10	LQPTH_5	40	90	10	LQPTH	5	MTrSPS	64	77	5	854	1000	0.569649
Grass	S40T90T10	LQPTH_5	40	90	10	LQPTH	5	10PTP	64	49	5	882	1000	0.675492
Grass	S40T90T10	LQPTH_025	40	90	10	LQPTH	0.25	BTOPA	65	92	4	839	1000	0.530181
Grass	S40T90T10	LQPTH_025	40	90	10	LQPTH	0.25	EETOD	56	8	13	923	1000	0.830874
Grass	S40T90T10	LQPTH_025	40	90	10	LQPTH	0.25	ETeSS	57	11	12	920	1000	0.819772
Grass	S40T90T10	LQPTH_025	40	90	10	LQPTH	0.25	ETrSS	56	8	13	923	1000	0.830874
Grass	S40T90T10	LQPTH_025	40	90	10	LQPTH	0.25	FC1	66	203	3	728	1000	0.315337
Grass	S40T90T10	LQPTH_025	40	90	10	LQPTH	0.25	FC5	64	32	5	899	1000	0.756181
Grass	S40T90T10	LQPTH_025	40	90	10	LQPTH	0.25	FC10	57	12	12	919	1000	0.813198
Grass	S40T90T10	LQPTH_025	40	90	10	LQPTH	0.25	MTeSPS	55	3	14	928	1000	0.857138
Grass	S40T90T10	LQPTH_025	40	90	10	LQPTH	0.25	MTP	56	8	13	923	1000	0.830874
Grass	S40T90T10	LQPTH_025	40	90	10	LQPTH	0.25	MTrSPS	56	8	13	923	1000	0.830874
Grass	S40T90T10	LQPTH_025	40	90	10	LQPTH	0.25	10PTP	49	0	20	931	1000	0.820205
Grass	S40T90T10	PT_1	40	90	10	PT	1	BTOPA	65	152	4	779	1000	0.390754
Grass	S40T90T10	PT_1	40	90	10	PT	1	EETOD	63	23	6	908	1000	0.79739
Grass	S40T90T10	PT_1	40	90	10	PT	1	ETeSS	55	3	14	928	1000	0.857138
Grass	S40T90T10	PT_1	40	90	10	PT	1	ETrSS	64	63	5	868	1000	0.618992
Grass	S40T90T10	PT_1	40	90	10	PT	1	FC1	68	358	1	573	1000	0.177006
Grass	S40T90T10	PT_1	40	90	10	PT	1	FC5	65	140	4	791	1000	0.413943
Grass	S40T90T10	PT_1	40	90	10	PT	1	FC10	64	41	5	890	1000	0.711617
Grass	S40T90T10	PT_1	40	90	10	PT	1	MTeSPS	55	3	14	928	1000	0.857138
Grass	S40T90T10	PT_1	40	90	10	PT	1	MTP	68	395	1	536	1000	0.154038
Grass	S40T90T10	PT_1	40	90	10	PT	1	MTrSPS	62	13	7	918	1000	0.850355
Grass	S40T90T10	PT_1	40	90	10	PT	1	10PTP	61	11	8	920	1000	0.855033
Grass	S40T90T10	PT_3	40	90	10	PT	3	BTOPA	68	262	1	669	1000	0.255927
Grass	S40T90T10	PT_3	40	90	10	PT	3	EETOD	65	120	4	811	1000	0.457259
Grass	S40T90T10	PT_3	40	90	10	PT	3	ETeSS	62	18	7	913	1000	0.818788
Grass	S40T90T10	PT_3	40	90	10	PT	3	ETrSS	65	95	4	836	1000	0.521554
Grass	S40T90T10	PT_3	40	90	10	PT	3	FC1	68	488	1	443	1000	0.108107
Grass	S40T90T10	PT_3	40	90	10	PT	3	FC5	68	299	1	632	1000	0.221495
Grass	S40T90T10	PT_3	40	90	10	PT	3	FC10	67	192	2	739	1000	0.336203
Grass	S40T90T10	PT_3	40	90	10	PT	3	MTeSPS	62	18	7	913	1000	0.818788
Grass	S40T90T10	PT_3	40	90	10	PT	3	MTP	68	318	1	613	1000	0.205938
Grass	S40T90T10	PT_3	40	90	10	PT	3	MTrSPS	64	73	5	858	1000	0.583097
Grass	S40T90T10	PT_3	40	90	10	PT	3	10PTP	64	40	5	891	1000	0.716353
Grass	S40T90T10	PT_5	40	90	10	PT	5	BTOPA	68	277	1	654	1000	0.241246
Grass	S40T90T10	PT_5	40	90	10	PT	5	EETOD	65	159	4	772	1000	0.378071
Grass	S40T90T10	PT_5	40	90	10	PT	5	ETeSS	63	21	6	910	1000	0.809063
Grass	S40T90T10	PT_5	40	90	10	PT	5	ETrSS	64	90	5	841	1000	0.529116
Grass	S40T90T10	PT_5	40	90	10	PT	5	FC1	68	521	1	410	1000	0.0948783
Grass	S40T90T10	PT_5	40	90	10	PT	5	FC5	68	335	1	596	1000	0.193056
Grass	S40T90T10	PT_5	40	90	10	PT	5	FC10	68	237	1	694	1000	0.282938
Grass	S40T90T10	PT_5	40	90	10	PT	5	MTeSPS	55	1	14	930	1000	0.872092
Grass	S40T90T10	PT_5	40	90	10	PT	5	MTP	68	317	1	614	1000	0.206725
Grass	S40T90T10	PT_5	40	90	10	PT	5	MTrSPS	64	77	5	854	1000	0.569649
Grass	S40T90T10	PT_5	40	90	10	PT	5	10PTP	64	41	5	890	1000	0.711617
Grass	S40T90T10	PT_025	40	90	10	PT	0.25	BTOPA	65	128	4	803	1000	0.439171
Grass	S40T90T10	PT_025	40	90	10	PT	0.25	EETOD	60	18	9	913	1000	0.801814
Grass	S40T90T10	PT_025	40	90	10	PT	0.25	ETeSS	58	11	11	920	1000	0.828764
Grass	S40T90T10	PT_025	40	90	10	PT	0.25	ETrSS	62	28	7	903	1000	0.761223
Grass	S40T90T10	PT_025	40	90	10	PT	0.25	FC1	67	339	2	592	1000	0.186103
Grass	S40T90T10	PT_025	40	90	10	PT	0.25	FC5	65	80	4	851	1000	0.566988
Grass	S40T90T10	PT_025	40	90	10	PT	0.25	FC10	62	28	7	903	1000	0.761223
Grass	S40T90T10	PT_025	40	90	10	PT	0.25	MTeSPS	58	11	11	920	1000	0.828764
Grass	S40T90T10	PT_025	40	90	10	PT	0.25	MTP	63	30	6	901	1000	0.758658
Grass	S40T90T10	PT_025	40	90	10	PT	0.25	MTrSPS	63	30	6	901	1000	0.758658
Grass	S40T90T10	PT_025	40	90	10	PT	0.25	10PTP	49	2	20	929	1000	0.805244
Grass	S40T90T10	Q_1	40	90	10	Q	1	BTOPA	67	397	2	534	1000	0.149196
Grass	S40T90T10	Q_1	40	90	10	Q	1	EETOD	67	256	2	675	1000	0.257396
Grass	S40T90T10	Q_1	40	90	10	Q	1	ETeSS	67	213	2	718	1000	0.307256
Grass	S40T90T10	Q_1	40	90	10	Q	1	ETrSS	67	243	2	688	1000	0.27131
Grass	S40T90T10	Q_1	40	90	10	Q	1	FC1	69	783	0	148	1000	0.0254212
Grass	S40T90T10	Q_1	40	90	10	Q	1	FC5	69	609	0	322	1000	0.0680036
Grass	S40T90T10	Q_1	40	90	10	Q	1	FC10	67	464	2	467	1000	0.115283
Grass	S40T90T10	Q_1	40	90	10	Q	1	MTeSPS	67	213	2	718	1000	0.307256
Grass	S40T90T10	Q_1	40	90	10	Q	1	MTP	67	393	2	538	1000	0.151487
Grass	S40T90T10	Q_1	40	90	10	Q	1	MTrSPS	67	241	2	690	1000	0.273534
Grass	S40T90T10	Q_1	40	90	10	Q	1	10PTP	67	219	2	712	1000	0.299596
Grass	S40T90T10	Q_3	40	90	10	Q	3	BTOPA	67	414	2	517	1000	0.139824
Grass	S40T90T10	Q_3	40	90	10	Q	3	EETOD	67	254	2	677	1000	0.259478
Grass	S40T90T10	Q_3	40	90	10	Q	3	ETeSS	66	171	3	760	1000	0.363323
Grass	S40T90T10	Q_3	40	90	10	Q	3	ETrSS	67	235	2	696	1000	0.280344
Grass	S40T90T10	Q_3	40	90	10	Q	3	FC1	69	779	0	152	1000	0.0262208
Grass	S40T90T10	Q_3	40	90	10	Q	3	FC5	69	611	0	320	1000	0.0674034
Grass	S40T90T10	Q_3	40	90	10	Q	3	FC10	68	462	1	469	1000	0.119538
Grass	S40T90T10	Q_3	40	90	10	Q	3	MTeSPS	66	171	3	760	1000	0.363323
Grass	S40T90T10	Q_3	40	90	10	Q	3	MTP	67	414	2	517	1000	0.139824
Grass	S40T90T10	Q_3	40	90	10	Q	3	MTrSPS	67	232	2	699	1000	0.28383
Grass	S40T90T10	Q_3	40	90	10	Q	3	10PTP	67	227	2	704	1000	0.289764
Grass	S40T90T10	Q_5	40	90	10	Q	5	BTOPA	67	406	2	525	1000	0.144162
Grass	S40T90T10	Q_5	40	90	10	Q	5	EETOD	67	254	2	677	1000	0.259478
Grass	S40T90T10	Q_5	40	90	10	Q	5	ETeSS	67	214	2	717	1000	0.305962
Grass	S40T90T10	Q_5	40	90	10	Q	5	ETrSS	67	233	2	698	1000	0.282662
Grass	S40T90T10	Q_5	40	90	10	Q	5	FC1	69	785	0	146	1000	0.025024
Grass	S40T90T10	Q_5	40	90	10	Q	5	FC5	69	620	0	311	1000	0.064741
Grass	S40T90T10	Q_5	40	90	10	Q	5	FC10	68	474	1	457	1000	0.114143
Grass	S40T90T10	Q_5	40	90	10	Q	5	MTeSPS	67	214	2	717	1000	0.305962
Grass	S40T90T10	Q_5	40	90	10	Q	5	MTP	67	406	2	525	1000	0.144162
Grass	S40T90T10	Q_5	40	90	10	Q	5	MTrSPS	67	229	2	702	1000	0.287371
Grass	S40T90T10	Q_5	40	90	10	Q	5	10PTP	67	219	2	712	1000	0.299596
Grass	S40T90T10	Q_025	40	90	10	Q	0.25	BTOPA	67	409	2	522	1000	0.142521
Grass	S40T90T10	Q_025	40	90	10	Q	0.25	EETOD	67	249	2	682	1000	0.264775
Grass	S40T90T10	Q_025	40	90	10	Q	0.25	ETeSS	66	201	3	730	1000	0.318077
Grass	S40T90T10	Q_025	40	90	10	Q	0.25	ETrSS	67	249	2	682	1000	0.264775
Grass	S40T90T10	Q_025	40	90	10	Q	0.25	FC1	69	796	0	135	1000	0.0228693
Grass	S40T90T10	Q_025	40	90	10	Q	0.25	FC5	69	616	0	315	1000	0.0659166
Grass	S40T90T10	Q_025	40	90	10	Q	0.25	FC10	68	462	1	469	1000	0.119538
Grass	S40T90T10	Q_025	40	90	10	Q	0.25	MTeSPS	66	201	3	730	1000	0.318077
Grass	S40T90T10	Q_025	40	90	10	Q	0.25	MTP	67	409	2	522	1000	0.142521
Grass	S40T90T10	Q_025	40	90	10	Q	0.25	MTrSPS	67	234	2	697	1000	0.2815
Grass	S40T90T10	Q_025	40	90	10	Q	0.25	10PTP	67	229	2	702	1000	0.287371
Grass	S40T90T10	QH_1	40	90	10	QH	1	BTOPA	67	192	2	739	1000	0.336203
Grass	S40T90T10	QH_1	40	90	10	QH	1	EETOD	65	65	4	866	1000	0.618911
Grass	S40T90T10	QH_1	40	90	10	QH	1	ETeSS	55	1	14	930	1000	0.872092
Grass	S40T90T10	QH_1	40	90	10	QH	1	ETrSS	65	100	4	831	1000	0.507646
Grass	S40T90T10	QH_1	40	90	10	QH	1	FC1	69	480	0	451	1000	0.11478
Grass	S40T90T10	QH_1	40	90	10	QH	1	FC5	67	209	2	722	1000	0.312507
Grass	S40T90T10	QH_1	40	90	10	QH	1	FC10	65	90	4	841	1000	0.536054
Grass	S40T90T10	QH_1	40	90	10	QH	1	MTeSPS	55	1	14	930	1000	0.872092
Grass	S40T90T10	QH_1	40	90	10	QH	1	MTP	68	438	1	493	1000	0.130989
Grass	S40T90T10	QH_1	40	90	10	QH	1	MTrSPS	64	52	5	879	1000	0.662706
Grass	S40T90T10	QH_1	40	90	10	QH	1	10PTP	64	32	5	899	1000	0.756181
Grass	S40T90T10	QH_3	40	90	10	QH	3	BTOPA	67	352	2	579	1000	0.177085
Grass	S40T90T10	QH_3	40	90	10	QH	3	EETOD	66	148	3	783	1000	0.404264
Grass	S40T90T10	QH_3	40	90	10	QH	3	ETeSS	64	49	5	882	1000	0.675492
Grass	S40T90T10	QH_3	40	90	10	QH	3	ETrSS	66	128	3	803	1000	0.445451
Grass	S40T90T10	QH_3	40	90	10	QH	3	FC1	69	642	0	289	1000	0.0584881
Grass	S40T90T10	QH_3	40	90	10	QH	3	FC5	67	362	2	569	1000	0.170461
Grass	S40T90T10	QH_3	40	90	10	QH	3	FC10	67	218	2	713	1000	0.300855
Grass	S40T90T10	QH_3	40	90	10	QH	3	MTeSPS	54	3	15	928	1000	0.847631
Grass	S40T90T10	QH_3	40	90	10	QH	3	MTP	67	335	2	596	1000	0.188976
Grass	S40T90T10	QH_3	40	90	10	QH	3	MTrSPS	65	107	4	824	1000	0.489101
Grass	S40T90T10	QH_3	40	90	10	QH	3	10PTP	64	50	5	881	1000	0.671186
Grass	S40T90T10	QH_5	40	90	10	QH	5	BTOPA	68	407	1	524	1000	0.147246
Grass	S40T90T10	QH_5	40	90	10	QH	5	EETOD	67	225	2	706	1000	0.292182
Grass	S40T90T10	QH_5	40	90	10	QH	5	ETeSS	62	46	7	885	1000	0.673033
Grass	S40T90T10	QH_5	40	90	10	QH	5	ETrSS	67	206	2	725	1000	0.316522
Grass	S40T90T10	QH_5	40	90	10	QH	5	FC1	69	717	0	214	1000	0.0395589
Grass	S40T90T10	QH_5	40	90	10	QH	5	FC5	69	480	0	451	1000	0.11478
Grass	S40T90T10	QH_5	40	90	10	QH	5	FC10	67	358	2	573	1000	0.173079
Grass	S40T90T10	QH_5	40	90	10	QH	5	MTeSPS	62	46	7	885	1000	0.673033
Grass	S40T90T10	QH_5	40	90	10	QH	5	MTP	68	407	1	524	1000	0.147246
Grass	S40T90T10	QH_5	40	90	10	QH	5	MTrSPS	66	187	3	744	1000	0.338177
Grass	S40T90T10	QH_5	40	90	10	QH	5	10PTP	66	153	3	778	1000	0.394828
Grass	S40T90T10	QH_025	40	90	10	QH	0.25	BTOPA	66	169	3	762	1000	0.366646
Grass	S40T90T10	QH_025	40	90	10	QH	0.25	EETOD	61	25	8	906	1000	0.769444
Grass	S40T90T10	QH_025	40	90	10	QH	0.25	ETeSS	56	4	13	927	1000	0.859178
Grass	S40T90T10	QH_025	40	90	10	QH	0.25	ETrSS	66	81	3	850	1000	0.570802
Grass	S40T90T10	QH_025	40	90	10	QH	0.25	FC1	67	333	2	598	1000	0.19043
Grass	S40T90T10	QH_025	40	90	10	QH	0.25	FC5	66	94	3	837	1000	0.53122
Grass	S40T90T10	QH_025	40	90	10	QH	0.25	FC10	61	32	8	899	1000	0.731842
Grass	S40T90T10	QH_025	40	90	10	QH	0.25	MTeSPS	56	4	13	927	1000	0.859178
Grass	S40T90T10	QH_025	40	90	10	QH	0.25	MTP	66	169	3	762	1000	0.366646
Grass	S40T90T10	QH_025	40	90	10	QH	0.25	MTrSPS	61	20	8	911	1000	0.798303
Grass	S40T90T10	QH_025	40	90	10	QH	0.25	10PTP	60	12	9	919	1000	0.839773
Grass	S40T90T10	QP_1	40	90	10	QP	1	BTOPA	66	169	3	762	1000	0.366646
Grass	S40T90T10	QP_1	40	90	10	QP	1	EETOD	62	29	7	902	1000	0.755836
Grass	S40T90T10	QP_1	40	90	10	QP	1	ETeSS	58	4	11	927	1000	0.877495
Grass	S40T90T10	QP_1	40	90	10	QP	1	ETrSS	62	45	7	886	1000	0.677487
Grass	S40T90T10	QP_1	40	90	10	QP	1	FC1	67	231	2	700	1000	0.285004
Grass	S40T90T10	QP_1	40	90	10	QP	1	FC5	63	109	6	822	1000	0.47069
Grass	S40T90T10	QP_1	40	90	10	QP	1	FC10	62	41	7	890	1000	0.695791
Grass	S40T90T10	QP_1	40	90	10	QP	1	MTeSPS	57	3	12	928	1000	0.875746
Grass	S40T90T10	QP_1	40	90	10	QP	1	MTP	67	257	2	674	1000	0.256363
Grass	S40T90T10	QP_1	40	90	10	QP	1	MTrSPS	62	26	7	905	1000	0.772188
Grass	S40T90T10	QP_1	40	90	10	QP	1	10PTP	58	6	11	925	1000	0.863089
Grass	S40T90T10	QP_3	40	90	10	QP	3	BTOPA	67	238	2	693	1000	0.276912
Grass	S40T90T10	QP_3	40	90	10	QP	3	EETOD	64	89	5	842	1000	0.532073
Grass	S40T90T10	QP_3	40	90	10	QP	3	ETeSS	58	6	11	925	1000	0.863089
Grass	S40T90T10	QP_3	40	90	10	QP	3	ETrSS	64	78	5	853	1000	0.566362
Grass	S40T90T10	QP_3	40	90	10	QP	3	FC1	68	361	1	570	1000	0.175019
Grass	S40T90T10	QP_3	40	90	10	QP	3	FC5	67	218	2	713	1000	0.300855
Grass	S40T90T10	QP_3	40	90	10	QP	3	FC10	65	144	4	787	1000	0.405999
Grass	S40T90T10	QP_3	40	90	10	QP	3	MTeSPS	58	6	11	925	1000	0.863089
Grass	S40T90T10	QP_3	40	90	10	QP	3	MTP	68	345	1	586	1000	0.185894
Grass	S40T90T10	QP_3	40	90	10	QP	3	MTrSPS	63	51	6	880	1000	0.659229
Grass	S40T90T10	QP_3	40	90	10	QP	3	10PTP	61	25	8	906	1000	0.769444
Grass	S40T90T10	QP_5	40	90	10	QP	5	BTOPA	68	325	1	606	1000	0.200522
Grass	S40T90T10	QP_5	40	90	10	QP	5	EETOD	65	143	4	788	1000	0.407965
Grass	S40T90T10	QP_5	40	90	10	QP	5	ETeSS	61	17	8	914	1000	0.816495
Grass	S40T90T10	QP_5	40	90	10	QP	5	ETrSS	64	79	5	852	1000	0.563105
Grass	S40T90T10	QP_5	40	90	10	QP	5	FC1	68	402	1	529	1000	0.15004
Grass	S40T90T10	QP_5	40	90	10	QP	5	FC5	67	258	2	673	1000	0.255334
Grass	S40T90T10	QP_5	40	90	10	QP	5	FC10	66	191	3	740	1000	0.332264
Grass	S40T90T10	QP_5	40	90	10	QP	5	MTeSPS	58	6	11	925	1000	0.863089
Grass	S40T90T10	QP_5	40	90	10	QP	5	MTP	67	298	2	633	1000	0.217997
Grass	S40T90T10	QP_5	40	90	10	QP	5	MTrSPS	64	56	5	875	1000	0.646254
Grass	S40T90T10	QP_5	40	90	10	QP	5	10PTP	61	29	8	902	1000	0.747578
Grass	S40T90T10	QP_025	40	90	10	QP	0.25	BTOPA	66	174	3	757	1000	0.358417
Grass	S40T90T10	QP_025	40	90	10	QP	0.25	EETOD	62	32	7	899	1000	0.740049
Grass	S40T90T10	QP_025	40	90	10	QP	0.25	ETeSS	53	1	16	930	1000	0.852875
Grass	S40T90T10	QP_025	40	90	10	QP	0.25	ETrSS	62	53	7	878	1000	0.643133
Grass	S40T90T10	QP_025	40	90	10	QP	0.25	FC1	67	249	2	682	1000	0.264775
Grass	S40T90T10	QP_025	40	90	10	QP	0.25	FC5	65	110	4	821	1000	0.481465
Grass	S40T90T10	QP_025	40	90	10	QP	0.25	FC10	62	38	7	893	1000	0.710052
Grass	S40T90T10	QP_025	40	90	10	QP	0.25	MTeSPS	53	0	16	931	1000	0.860489
Grass	S40T90T10	QP_025	40	90	10	QP	0.25	MTP	67	292	2	639	1000	0.223163
Grass	S40T90T10	QP_025	40	90	10	QP	0.25	MTrSPS	62	35	7	896	1000	0.724796
Grass	S40T90T10	QP_025	40	90	10	QP	0.25	10PTP	61	16	8	915	1000	0.822713
Grass	S40T90T10	T_1	40	90	10	T	1	BTOPA	66	267	3	664	1000	0.241671
Grass	S40T90T10	T_1	40	90	10	T	1	EETOD	66	189	3	742	1000	0.335203
Grass	S40T90T10	T_1	40	90	10	T	1	ETeSS	62	70	7	861	1000	0.578738
Grass	S40T90T10	T_1	40	90	10	T	1	ETrSS	64	114	5	817	1000	0.465015
Grass	S40T90T10	T_1	40	90	10	T	1	FC1	68	711	1	220	1000	0.0384849
Grass	S40T90T10	T_1	40	90	10	T	1	FC5	66	312	3	619	1000	0.2022
Grass	S40T90T10	T_1	40	90	10	T	1	FC10	66	196	3	735	1000	0.325067
Grass	S40T90T10	T_1	40	90	10	T	1	MTeSPS	54	2	15	929	1000	0.855038
Grass	S40T90T10	T_1	40	90	10	T	1	MTP	68	649	1	282	1000	0.0539317
Grass	S40T90T10	T_1	40	90	10	T	1	MTrSPS	62	40	7	891	1000	0.700492
Grass	S40T90T10	T_1	40	90	10	T	1	10PTP	58	12	11	919	1000	0.822174
Grass	S40T90T10	T_3	40	90	10	T	3	BTOPA	67	281	2	650	1000	0.233012
Grass	S40T90T10	T_3	40	90	10	T	3	EETOD	67	273	2	658	1000	0.240499
Grass	S40T90T10	T_3	40	90	10	T	3	ETeSS	61	20	8	911	1000	0.798303
Grass	S40T90T10	T_3	40	90	10	T	3	ETrSS	66	210	3	721	1000	0.30599
Grass	S40T90T10	T_3	40	90	10	T	3	FC1	69	838	0	93	1000	0.015084
Grass	S40T90T10	T_3	40	90	10	T	3	FC5	68	504	1	427	1000	0.101526
Grass	S40T90T10	T_3	40	90	10	T	3	FC10	67	365	2	566	1000	0.168524
Grass	S40T90T10	T_3	40	90	10	T	3	MTeSPS	61	20	8	911	1000	0.798303
Grass	S40T90T10	T_3	40	90	10	T	3	MTP	68	640	1	291	1000	0.056376
Grass	S40T90T10	T_3	40	90	10	T	3	MTrSPS	63	74	6	857	1000	0.572407
Grass	S40T90T10	T_3	40	90	10	T	3	10PTP	63	39	6	892	1000	0.713237
Grass	S40T90T10	T_5	40	90	10	T	5	BTOPA	68	499	1	432	1000	0.103547
Grass	S40T90T10	T_5	40	90	10	T	5	EETOD	67	308	2	623	1000	0.209688
Grass	S40T90T10	T_5	40	90	10	T	5	ETeSS	65	176	4	755	1000	0.349575
Grass	S40T90T10	T_5	40	90	10	T	5	ETrSS	65	182	4	749	1000	0.340224
Grass	S40T90T10	T_5	40	90	10	T	5	FC1	69	869	0	62	1000	0.00974981
Grass	S40T90T10	T_5	40	90	10	T	5	FC5	68	663	1	268	1000	0.0502373
Grass	S40T90T10	T_5	40	90	10	T	5	FC10	68	500	1	431	1000	0.103141
Grass	S40T90T10	T_5	40	90	10	T	5	MTeSPS	63	105	6	826	1000	0.480862
Grass	S40T90T10	T_5	40	90	10	T	5	MTP	68	611	1	320	1000	0.0646464
Grass	S40T90T10	T_5	40	90	10	T	5	MTrSPS	62	104	7	827	1000	0.476642
Grass	S40T90T10	T_5	40	90	10	T	5	10PTP	62	49	7	882	1000	0.659951
Grass	S40T90T10	T_025	40	90	10	T	0.25	BTOPA	65	155	4	776	1000	0.385246
Grass	S40T90T10	T_025	40	90	10	T	0.25	EETOD	59	23	10	908	1000	0.763752
Grass	S40T90T10	T_025	40	90	10	T	0.25	ETeSS	56	9	13	922	1000	0.824042
Grass	S40T90T10	T_025	40	90	10	T	0.25	ETrSS	63	62	6	869	1000	0.615276
Grass	S40T90T10	T_025	40	90	10	T	0.25	FC1	68	418	1	513	1000	0.141274
Grass	S40T90T10	T_025	40	90	10	T	0.25	FC5	64	125	5	806	1000	0.439457
Grass	S40T90T10	T_025	40	90	10	T	0.25	FC10	59	37	10	894	1000	0.690284
Grass	S40T90T10	T_025	40	90	10	T	0.25	MTeSPS	56	9	13	922	1000	0.824042
Grass	S40T90T10	T_025	40	90	10	T	0.25	MTP	63	82	6	849	1000	0.546368
Grass	S40T90T10	T_025	40	90	10	T	0.25	MTrSPS	63	66	6	865	1000	0.60044
Grass	S40T90T10	T_025	40	90	10	T	0.25	10PTP	51	2	18	929	1000	0.825611
Grass	S40T90T10	TQ_1	40	90	10	TQ	1	BTOPA	68	368	1	563	1000	0.170473
Grass	S40T90T10	TQ_1	40	90	10	TQ	1	EETOD	66	112	3	819	1000	0.482997
Grass	S40T90T10	TQ_1	40	90	10	TQ	1	ETeSS	55	2	14	929	1000	0.864561
Grass	S40T90T10	TQ_1	40	90	10	TQ	1	ETrSS	67	159	2	772	1000	0.389717
Grass	S40T90T10	TQ_1	40	90	10	TQ	1	FC1	68	729	1	202	1000	0.0344094
Grass	S40T90T10	TQ_1	40	90	10	TQ	1	FC5	67	344	2	587	1000	0.182578
Grass	S40T90T10	TQ_1	40	90	10	TQ	1	FC10	67	173	2	758	1000	0.365666
Grass	S40T90T10	TQ_1	40	90	10	TQ	1	MTeSPS	53	2	16	929	1000	0.845374
Grass	S40T90T10	TQ_1	40	90	10	TQ	1	MTP	68	368	1	563	1000	0.170473
Grass	S40T90T10	TQ_1	40	90	10	TQ	1	MTrSPS	64	41	5	890	1000	0.711617
Grass	S40T90T10	TQ_1	40	90	10	TQ	1	10PTP	63	27	6	904	1000	0.774867
Grass	S40T90T10	TQ_3	40	90	10	TQ	3	BTOPA	67	374	2	557	1000	0.162848
Grass	S40T90T10	TQ_3	40	90	10	TQ	3	EETOD	67	198	2	733	1000	0.327573
Grass	S40T90T10	TQ_3	40	90	10	TQ	3	ETeSS	63	65	6	866	1000	0.604095
Grass	S40T90T10	TQ_3	40	90	10	TQ	3	ETrSS	67	178	2	753	1000	0.357579
Grass	S40T90T10	TQ_3	40	90	10	TQ	3	FC1	69	742	0	189	1000	0.0339573
Grass	S40T90T10	TQ_3	40	90	10	TQ	3	FC5	69	523	0	408	1000	0.0971925
Grass	S40T90T10	TQ_3	40	90	10	TQ	3	FC10	67	385	2	546	1000	0.156172
Grass	S40T90T10	TQ_3	40	90	10	TQ	3	MTeSPS	63	65	6	866	1000	0.604095
Grass	S40T90T10	TQ_3	40	90	10	TQ	3	MTP	67	372	2	559	1000	0.164093
Grass	S40T90T10	TQ_3	40	90	10	TQ	3	MTrSPS	67	141	2	790	1000	0.424074
Grass	S40T90T10	TQ_3	40	90	10	TQ	3	10PTP	66	123	3	808	1000	0.456705
Grass	S40T90T10	TQ_5	40	90	10	TQ	5	BTOPA	67	395	2	536	1000	0.150337
Grass	S40T90T10	TQ_5	40	90	10	TQ	5	EETOD	67	256	2	675	1000	0.257396
Grass	S40T90T10	TQ_5	40	90	10	TQ	5	ETeSS	64	118	5	813	1000	0.455473
Grass	S40T90T10	TQ_5	40	90	10	TQ	5	ETrSS	66	211	3	720	1000	0.304685
Grass	S40T90T10	TQ_5	40	90	10	TQ	5	FC1	69	759	0	172	1000	0.0303244
Grass	S40T90T10	TQ_5	40	90	10	TQ	5	FC5	69	575	0	356	1000	0.0787146
Grass	S40T90T10	TQ_5	40	90	10	TQ	5	FC10	68	439	1	492	1000	0.130493
Grass	S40T90T10	TQ_5	40	90	10	TQ	5	MTeSPS	64	118	5	813	1000	0.455473
Grass	S40T90T10	TQ_5	40	90	10	TQ	5	MTP	67	370	2	561	1000	0.165347
Grass	S40T90T10	TQ_5	40	90	10	TQ	5	MTrSPS	66	201	3	730	1000	0.318077
Grass	S40T90T10	TQ_5	40	90	10	TQ	5	10PTP	66	176	3	755	1000	0.355197
Grass	S40T90T10	TQ_025	40	90	10	TQ	0.25	BTOPA	65	130	4	801	1000	0.434814
Grass	S40T90T10	TQ_025	40	90	10	TQ	0.25	EETOD	59	21	10	910	1000	0.775297
Grass	S40T90T10	TQ_025	40	90	10	TQ	0.25	ETeSS	59	19	10	912	1000	0.787134
Grass	S40T90T10	TQ_025	40	90	10	TQ	0.25	ETrSS	65	50	4	881	1000	0.67882
Grass	S40T90T10	TQ_025	40	90	10	TQ	0.25	FC1	68	373	1	558	1000	0.167301
Grass	S40T90T10	TQ_025	40	90	10	TQ	0.25	FC5	65	97	4	834	1000	0.515922
Grass	S40T90T10	TQ_025	40	90	10	TQ	0.25	FC10	62	25	7	906	1000	0.777769
Grass	S40T90T10	TQ_025	40	90	10	TQ	0.25	MTeSPS	59	19	10	912	1000	0.787134
Grass	S40T90T10	TQ_025	40	90	10	TQ	0.25	MTP	65	58	4	873	1000	0.645767
Grass	S40T90T10	TQ_025	40	90	10	TQ	0.25	MTrSPS	65	58	4	873	1000	0.645767
Grass	S40T90T10	TQ_025	40	90	10	TQ	0.25	10PTP	52	3	17	928	1000	0.828193
Grass	S60T50T50	Auto	60	50	50	Auto	1	BTOPA	68	258	1	673	1000	0.260025
Grass	S60T50T50	Auto	60	50	50	Auto	1	EETOD	62	33	7	898	1000	0.734906
Grass	S60T50T50	Auto	60	50	50	Auto	1	ETeSS	61	29	8	902	1000	0.747578
Grass	S60T50T50	Auto	60	50	50	Auto	1	ETrSS	62	30	7	901	1000	0.750512
Grass	S60T50T50	Auto	60	50	50	Auto	1	FC1	68	403	1	528	1000	0.149477
Grass	S60T50T50	Auto	60	50	50	Auto	1	FC5	65	127	4	804	1000	0.441374
Grass	S60T50T50	Auto	60	50	50	Auto	1	FC10	62	35	7	896	1000	0.724796
Grass	S60T50T50	Auto	60	50	50	Auto	1	MTeSPS	61	24	8	907	1000	0.775076
Grass	S60T50T50	Auto	60	50	50	Auto	1	MTP	65	115	4	816	1000	0.469129
Grass	S60T50T50	Auto	60	50	50	Auto	1	MTrSPS	61	22	8	909	1000	0.786547
Grass	S60T50T50	Auto	60	50	50	Auto	1	10PTP	55	6	14	925	1000	0.835502
Grass	S60T50T50	H_1	60	50	50	H	1	BTOPA	67	223	2	708	1000	0.294627
Grass	S60T50T50	H_1	60	50	50	H	1	EETOD	64	66	5	865	1000	0.607865
Grass	S60T50T50	H_1	60	50	50	H	1	ETeSS	63	29	6	902	1000	0.763998
Grass	S60T50T50	H_1	60	50	50	H	1	ETrSS	64	57	5	874	1000	0.642243
Grass	S60T50T50	H_1	60	50	50	H	1	FC1	68	550	1	381	1000	0.0842856
Grass	S60T50T50	H_1	60	50	50	H	1	FC5	67	219	2	712	1000	0.299596
Grass	S60T50T50	H_1	60	50	50	H	1	FC10	64	82	5	849	1000	0.553507
Grass	S60T50T50	H_1	60	50	50	H	1	MTeSPS	63	29	6	902	1000	0.763998
Grass	S60T50T50	H_1	60	50	50	H	1	MTP	68	290	1	641	1000	0.229335
Grass	S60T50T50	H_1	60	50	50	H	1	MTrSPS	61	17	8	914	1000	0.816495
Grass	S60T50T50	H_1	60	50	50	H	1	10PTP	58	7	11	924	1000	0.856035
Grass	S60T50T50	H_3	60	50	50	H	3	BTOPA	67	220	2	711	1000	0.298343
Grass	S60T50T50	H_3	60	50	50	H	3	EETOD	64	134	5	797	1000	0.42005
Grass	S60T50T50	H_3	60	50	50	H	3	ETeSS	64	62	5	869	1000	0.622773
Grass	S60T50T50	H_3	60	50	50	H	3	ETrSS	64	71	5	860	1000	0.590009
Grass	S60T50T50	H_3	60	50	50	H	3	FC1	68	586	1	345	1000	0.0723005
Grass	S60T50T50	H_3	60	50	50	H	3	FC5	68	287	1	644	1000	0.23202
Grass	S60T50T50	H_3	60	50	50	H	3	FC10	66	183	3	748	1000	0.344235
Grass	S60T50T50	H_3	60	50	50	H	3	MTeSPS	64	40	5	891	1000	0.716353
Grass	S60T50T50	H_3	60	50	50	H	3	MTP	65	169	4	762	1000	0.360935
Grass	S60T50T50	H_3	60	50	50	H	3	MTrSPS	64	64	5	867	1000	0.615247
Grass	S60T50T50	H_3	60	50	50	H	3	10PTP	60	12	9	919	1000	0.839773
Grass	S60T50T50	H_5	60	50	50	H	5	BTOPA	67	306	2	625	1000	0.21132
Grass	S60T50T50	H_5	60	50	50	H	5	EETOD	65	208	4	723	1000	0.303379
Grass	S60T50T50	H_5	60	50	50	H	5	ETeSS	64	107	5	824	1000	0.482445
Grass	S60T50T50	H_5	60	50	50	H	5	ETrSS	64	92	5	839	1000	0.523276
Grass	S60T50T50	H_5	60	50	50	H	5	FC1	69	777	0	154	1000	0.0266232
Grass	S60T50T50	H_5	60	50	50	H	5	FC5	68	503	1	428	1000	0.101928
Grass	S60T50T50	H_5	60	50	50	H	5	FC10	68	337	1	594	1000	0.1916
Grass	S60T50T50	H_5	60	50	50	H	5	MTeSPS	64	111	5	820	1000	0.472368
Grass	S60T50T50	H_5	60	50	50	H	5	MTP	67	269	2	662	1000	0.244351
Grass	S60T50T50	H_5	60	50	50	H	5	MTrSPS	64	86	5	845	1000	0.541099
Grass	S60T50T50	H_5	60	50	50	H	5	10PTP	64	59	5	872	1000	0.63434
Grass	S60T50T50	H_025	60	50	50	H	0.25	BTOPA	64	175	5	756	1000	0.345497
Grass	S60T50T50	H_025	60	50	50	H	0.25	EETOD	62	26	7	905	1000	0.772188
Grass	S60T50T50	H_025	60	50	50	H	0.25	ETeSS	62	45	7	886	1000	0.677487
Grass	S60T50T50	H_025	60	50	50	H	0.25	ETrSS	62	65	7	866	1000	0.59658
Grass	S60T50T50	H_025	60	50	50	H	0.25	FC1	67	412	2	519	1000	0.140897
Grass	S60T50T50	H_025	60	50	50	H	0.25	FC5	64	90	5	841	1000	0.529116
Grass	S60T50T50	H_025	60	50	50	H	0.25	FC10	62	23	7	908	1000	0.789133
Grass	S60T50T50	H_025	60	50	50	H	0.25	MTeSPS	62	28	7	903	1000	0.761223
Grass	S60T50T50	H_025	60	50	50	H	0.25	MTP	63	81	6	850	1000	0.549522
Grass	S60T50T50	H_025	60	50	50	H	0.25	MTrSPS	62	40	7	891	1000	0.700492
Grass	S60T50T50	H_025	60	50	50	H	0.25	10PTP	51	1	18	930	1000	0.833076
Grass	S60T50T50	L_1	60	50	50	L	1	BTOPA	67	206	2	725	1000	0.316522
Grass	S60T50T50	L_1	60	50	50	L	1	EETOD	64	106	5	825	1000	0.485014
Grass	S60T50T50	L_1	60	50	50	L	1	ETeSS	64	78	5	853	1000	0.566362
Grass	S60T50T50	L_1	60	50	50	L	1	ETrSS	64	71	5	860	1000	0.590009
Grass	S60T50T50	L_1	60	50	50	L	1	FC1	68	561	1	370	1000	0.0804944
Grass	S60T50T50	L_1	60	50	50	L	1	FC5	67	272	2	659	1000	0.241455
Grass	S60T50T50	L_1	60	50	50	L	1	FC10	65	178	4	753	1000	0.346419
Grass	S60T50T50	L_1	60	50	50	L	1	MTeSPS	64	78	5	853	1000	0.566362
Grass	S60T50T50	L_1	60	50	50	L	1	MTP	65	160	4	771	1000	0.376307
Grass	S60T50T50	L_1	60	50	50	L	1	MTrSPS	64	67	5	864	1000	0.604226
Grass	S60T50T50	L_1	60	50	50	L	1	10PTP	63	33	6	898	1000	0.743002
Grass	S60T50T50	L_3	60	50	50	L	3	BTOPA	67	242	2	689	1000	0.272419
Grass	S60T50T50	L_3	60	50	50	L	3	EETOD	64	136	5	795	1000	0.415907
Grass	S60T50T50	L_3	60	50	50	L	3	ETeSS	64	93	5	838	1000	0.520393
Grass	S60T50T50	L_3	60	50	50	L	3	ETrSS	64	96	5	835	1000	0.511889
Grass	S60T50T50	L_3	60	50	50	L	3	FC1	68	609	1	322	1000	0.0652401
Grass	S60T50T50	L_3	60	50	50	L	3	FC5	68	325	1	606	1000	0.200522
Grass	S60T50T50	L_3	60	50	50	L	3	FC10	67	203	2	728	1000	0.320607
Grass	S60T50T50	L_3	60	50	50	L	3	MTeSPS	64	94	5	837	1000	0.517534
Grass	S60T50T50	L_3	60	50	50	L	3	MTP	68	334	1	597	1000	0.193789
Grass	S60T50T50	L_3	60	50	50	L	3	MTrSPS	64	96	5	835	1000	0.511889
Grass	S60T50T50	L_3	60	50	50	L	3	10PTP	64	55	5	876	1000	0.650305
Grass	S60T50T50	L_5	60	50	50	L	5	BTOPA	67	244	2	687	1000	0.270207
Grass	S60T50T50	L_5	60	50	50	L	5	EETOD	64	133	5	798	1000	0.422144
Grass	S60T50T50	L_5	60	50	50	L	5	ETeSS	64	104	5	827	1000	0.490216
Grass	S60T50T50	L_5	60	50	50	L	5	ETrSS	64	101	5	830	1000	0.498177
Grass	S60T50T50	L_5	60	50	50	L	5	FC1	68	630	1	301	1000	0.0591582
Grass	S60T50T50	L_5	60	50	50	L	5	FC5	68	351	1	580	1000	0.181734
Grass	S60T50T50	L_5	60	50	50	L	5	FC10	66	217	3	714	1000	0.297003
Grass	S60T50T50	L_5	60	50	50	L	5	MTeSPS	64	101	5	830	1000	0.498177
Grass	S60T50T50	L_5	60	50	50	L	5	MTP	66	203	3	728	1000	0.315337
Grass	S60T50T50	L_5	60	50	50	L	5	MTrSPS	64	98	5	833	1000	0.506336
Grass	S60T50T50	L_5	60	50	50	L	5	10PTP	64	51	5	880	1000	0.666924
Grass	S60T50T50	L_025	60	50	50	L	0.25	BTOPA	67	213	2	718	1000	0.307256
Grass	S60T50T50	L_025	60	50	50	L	0.25	EETOD	64	88	5	843	1000	0.535056
Grass	S60T50T50	L_025	60	50	50	L	0.25	ETeSS	64	80	5	851	1000	0.559877
Grass	S60T50T50	L_025	60	50	50	L	0.25	ETrSS	64	67	5	864	1000	0.604226
Grass	S60T50T50	L_025	60	50	50	L	0.25	FC1	68	573	1	358	1000	0.0764904
Grass	S60T50T50	L_025	60	50	50	L	0.25	FC5	68	262	1	669	1000	0.255927
Grass	S60T50T50	L_025	60	50	50	L	0.25	FC10	64	128	5	803	1000	0.432845
Grass	S60T50T50	L_025	60	50	50	L	0.25	MTeSPS	64	75	5	856	1000	0.576312
Grass	S60T50T50	L_025	60	50	50	L	0.25	MTP	64	104	5	827	1000	0.490216
Grass	S60T50T50	L_025	60	50	50	L	0.25	MTrSPS	64	71	5	860	1000	0.590009
Grass	S60T50T50	L_025	60	50	50	L	0.25	10PTP	64	32	5	899	1000	0.756181
Grass	S60T50T50	LQ_1	60	50	50	LQ	1	BTOPA	66	207	3	724	1000	0.309951
Grass	S60T50T50	LQ_1	60	50	50	LQ	1	EETOD	62	36	7	895	1000	0.719826
Grass	S60T50T50	LQ_1	60	50	50	LQ	1	ETeSS	62	33	7	898	1000	0.734906
Grass	S60T50T50	LQ_1	60	50	50	LQ	1	ETrSS	62	36	7	895	1000	0.719826
Grass	S60T50T50	LQ_1	60	50	50	LQ	1	FC1	68	390	1	541	1000	0.156957
Grass	S60T50T50	LQ_1	60	50	50	LQ	1	FC5	65	165	4	766	1000	0.367657
Grass	S60T50T50	LQ_1	60	50	50	LQ	1	FC10	63	60	6	871	1000	0.622913
Grass	S60T50T50	LQ_1	60	50	50	LQ	1	MTeSPS	62	17	7	914	1000	0.824943
Grass	S60T50T50	LQ_1	60	50	50	LQ	1	MTP	63	111	6	820	1000	0.465724
Grass	S60T50T50	LQ_1	60	50	50	LQ	1	MTrSPS	62	31	7	900	1000	0.74525
Grass	S60T50T50	LQ_1	60	50	50	LQ	1	10PTP	58	7	11	924	1000	0.856035
Grass	S60T50T50	LQ_3	60	50	50	LQ	3	BTOPA	68	408	1	523	1000	0.146694
Grass	S60T50T50	LQ_3	60	50	50	LQ	3	EETOD	65	137	4	794	1000	0.420049
Grass	S60T50T50	LQ_3	60	50	50	LQ	3	ETeSS	63	71	6	860	1000	0.582674
Grass	S60T50T50	LQ_3	60	50	50	LQ	3	ETrSS	63	80	6	851	1000	0.552703
Grass	S60T50T50	LQ_3	60	50	50	LQ	3	FC1	68	674	1	257	1000	0.0474228
Grass	S60T50T50	LQ_3	60	50	50	LQ	3	FC5	68	355	1	576	1000	0.179016
Grass	S60T50T50	LQ_3	60	50	50	LQ	3	FC10	67	225	2	706	1000	0.292182
Grass	S60T50T50	LQ_3	60	50	50	LQ	3	MTeSPS	63	60	6	871	1000	0.622913
Grass	S60T50T50	LQ_3	60	50	50	LQ	3	MTP	68	265	1	666	1000	0.252906
Grass	S60T50T50	LQ_3	60	50	50	LQ	3	MTrSPS	63	64	6	867	1000	0.607786
Grass	S60T50T50	LQ_3	60	50	50	LQ	3	10PTP	63	33	6	898	1000	0.743002
Grass	S60T50T50	LQ_5	60	50	50	LQ	5	BTOPA	68	432	1	499	1000	0.134
Grass	S60T50T50	LQ_5	60	50	50	LQ	5	EETOD	67	202	2	729	1000	0.321984
Grass	S60T50T50	LQ_5	60	50	50	LQ	5	ETeSS	65	114	4	817	1000	0.471558
Grass	S60T50T50	LQ_5	60	50	50	LQ	5	ETrSS	65	125	4	806	1000	0.445829
Grass	S60T50T50	LQ_5	60	50	50	LQ	5	FC1	69	804	0	127	1000	0.0213335
Grass	S60T50T50	LQ_5	60	50	50	LQ	5	FC5	68	507	1	424	1000	0.100328
Grass	S60T50T50	LQ_5	60	50	50	LQ	5	FC10	68	335	1	596	1000	0.193056
Grass	S60T50T50	LQ_5	60	50	50	LQ	5	MTeSPS	64	95	5	836	1000	0.5147
Grass	S60T50T50	LQ_5	60	50	50	LQ	5	MTP	68	280	1	651	1000	0.238433
Grass	S60T50T50	LQ_5	60	50	50	LQ	5	MTrSPS	64	96	5	835	1000	0.511889
Grass	S60T50T50	LQ_5	60	50	50	LQ	5	10PTP	64	67	5	864	1000	0.604226
Grass	S60T50T50	LQ_025	60	50	50	LQ	0.25	BTOPA	65	171	4	760	1000	0.357638
Grass	S60T50T50	LQ_025	60	50	50	LQ	0.25	EETOD	61	22	8	909	1000	0.786547
Grass	S60T50T50	LQ_025	60	50	50	LQ	0.25	ETeSS	61	35	8	896	1000	0.716643
Grass	S60T50T50	LQ_025	60	50	50	LQ	0.25	ETrSS	61	22	8	909	1000	0.786547
Grass	S60T50T50	LQ_025	60	50	50	LQ	0.25	FC1	66	190	3	741	1000	0.333729
Grass	S60T50T50	LQ_025	60	50	50	LQ	0.25	FC5	63	48	6	883	1000	0.672095
Grass	S60T50T50	LQ_025	60	50	50	LQ	0.25	FC10	61	22	8	909	1000	0.786547
Grass	S60T50T50	LQ_025	60	50	50	LQ	0.25	MTeSPS	61	31	8	900	1000	0.737027
Grass	S60T50T50	LQ_025	60	50	50	LQ	0.25	MTP	63	62	6	869	1000	0.615276
Grass	S60T50T50	LQ_025	60	50	50	LQ	0.25	MTrSPS	61	18	8	913	1000	0.810355
Grass	S60T50T50	LQ_025	60	50	50	LQ	0.25	10PTP	53	5	16	926	1000	0.823523
Grass	S60T50T50	LQP_1	60	50	50	LQP	1	BTOPA	66	222	3	709	1000	0.290794
Grass	S60T50T50	LQP_1	60	50	50	LQP	1	EETOD	60	28	9	903	1000	0.744574
Grass	S60T50T50	LQP_1	60	50	50	LQP	1	ETeSS	61	30	8	901	1000	0.742272
Grass	S60T50T50	LQP_1	60	50	50	LQP	1	ETrSS	61	31	8	900	1000	0.737027
Grass	S60T50T50	LQP_1	60	50	50	LQP	1	FC1	66	218	3	713	1000	0.295748
Grass	S60T50T50	LQP_1	60	50	50	LQP	1	FC5	63	83	6	848	1000	0.543243
Grass	S60T50T50	LQP_1	60	50	50	LQP	1	FC10	61	36	8	895	1000	0.711691
Grass	S60T50T50	LQP_1	60	50	50	LQP	1	MTeSPS	60	26	9	905	1000	0.75547
Grass	S60T50T50	LQP_1	60	50	50	LQP	1	MTP	64	108	5	823	1000	0.479895
Grass	S60T50T50	LQP_1	60	50	50	LQP	1	MTrSPS	59	14	10	917	1000	0.81808
Grass	S60T50T50	LQP_1	60	50	50	LQP	1	10PTP	53	3	16	928	1000	0.837983
Grass	S60T50T50	LQP_3	60	50	50	LQP	3	BTOPA	68	321	1	610	1000	0.203597
Grass	S60T50T50	LQP_3	60	50	50	LQP	3	EETOD	63	76	6	855	1000	0.565719
Grass	S60T50T50	LQP_3	60	50	50	LQP	3	ETeSS	61	29	8	902	1000	0.747578
Grass	S60T50T50	LQP_3	60	50	50	LQP	3	ETrSS	62	36	7	895	1000	0.719826
Grass	S60T50T50	LQP_3	60	50	50	LQP	3	FC1	68	332	1	599	1000	0.195263
Grass	S60T50T50	LQP_3	60	50	50	LQP	3	FC5	66	188	3	743	1000	0.336686
Grass	S60T50T50	LQP_3	60	50	50	LQP	3	FC10	64	106	5	825	1000	0.485014
Grass	S60T50T50	LQP_3	60	50	50	LQP	3	MTeSPS	61	29	8	902	1000	0.747578
Grass	S60T50T50	LQP_3	60	50	50	LQP	3	MTP	66	191	3	740	1000	0.332264
Grass	S60T50T50	LQP_3	60	50	50	LQP	3	MTrSPS	61	22	8	909	1000	0.786547
Grass	S60T50T50	LQP_3	60	50	50	LQP	3	10PTP	59	8	10	923	1000	0.857993
Grass	S60T50T50	LQP_5	60	50	50	LQP	5	BTOPA	68	285	1	646	1000	0.233831
Grass	S60T50T50	LQP_5	60	50	50	LQP	5	EETOD	64	120	5	811	1000	0.45081
Grass	S60T50T50	LQP_5	60	50	50	LQP	5	ETeSS	63	45	6	886	1000	0.685372
Grass	S60T50T50	LQP_5	60	50	50	LQP	5	ETrSS	61	31	8	900	1000	0.737027
Grass	S60T50T50	LQP_5	60	50	50	LQP	5	FC1	68	411	1	520	1000	0.145047
Grass	S60T50T50	LQP_5	60	50	50	LQP	5	FC5	67	235	2	696	1000	0.280344
Grass	S60T50T50	LQP_5	60	50	50	LQP	5	FC10	65	164	4	767	1000	0.369365
Grass	S60T50T50	LQP_5	60	50	50	LQP	5	MTeSPS	62	37	7	894	1000	0.714911
Grass	S60T50T50	LQP_5	60	50	50	LQP	5	MTP	64	83	5	848	1000	0.550364
Grass	S60T50T50	LQP_5	60	50	50	LQP	5	MTrSPS	61	28	8	903	1000	0.752947
Grass	S60T50T50	LQP_5	60	50	50	LQP	5	10PTP	58	11	11	920	1000	0.828764
Grass	S60T50T50	LQP_025	60	50	50	LQP	0.25	BTOPA	62	81	7	850	1000	0.542301
Grass	S60T50T50	LQP_025	60	50	50	LQP	0.25	EETOD	55	10	14	921	1000	0.808046
Grass	S60T50T50	LQP_025	60	50	50	LQP	0.25	ETeSS	60	24	9	907	1000	0.766633
Grass	S60T50T50	LQP_025	60	50	50	LQP	0.25	ETrSS	59	12	10	919	1000	0.831032
Grass	S60T50T50	LQP_025	60	50	50	LQP	0.25	FC1	62	108	7	823	1000	0.466456
Grass	S60T50T50	LQP_025	60	50	50	LQP	0.25	FC5	60	22	9	909	1000	0.778071
Grass	S60T50T50	LQP_025	60	50	50	LQP	0.25	FC10	55	7	14	924	1000	0.828493
Grass	S60T50T50	LQP_025	60	50	50	LQP	0.25	MTeSPS	60	15	9	916	1000	0.820426
Grass	S60T50T50	LQP_025	60	50	50	LQP	0.25	MTP	60	16	9	915	1000	0.814143
Grass	S60T50T50	LQP_025	60	50	50	LQP	0.25	MTrSPS	55	10	14	921	1000	0.808046
Grass	S60T50T50	LQP_025	60	50	50	LQP	0.25	10PTP	52	1	17	930	1000	0.84305
Grass	S60T50T50	LQPT_1	60	50	50	LQPT	1	BTOPA	67	235	2	696	1000	0.280344
Grass	S60T50T50	LQPT_1	60	50	50	LQPT	1	EETOD	63	53	6	878	1000	0.650871
Grass	S60T50T50	LQPT_1	60	50	50	LQPT	1	ETeSS	63	60	6	871	1000	0.622913
Grass	S60T50T50	LQPT_1	60	50	50	LQPT	1	ETrSS	63	47	6	884	1000	0.676474
Grass	S60T50T50	LQPT_1	60	50	50	LQPT	1	FC1	68	375	1	556	1000	0.166049
Grass	S60T50T50	LQPT_1	60	50	50	LQPT	1	FC5	66	122	3	809	1000	0.459006
Grass	S60T50T50	LQPT_1	60	50	50	LQPT	1	FC10	63	35	6	896	1000	0.732857
Grass	S60T50T50	LQPT_1	60	50	50	LQPT	1	MTeSPS	63	33	6	898	1000	0.743002
Grass	S60T50T50	LQPT_1	60	50	50	LQPT	1	MTP	63	84	6	847	1000	0.540145
Grass	S60T50T50	LQPT_1	60	50	50	LQPT	1	MTrSPS	59	7	10	924	1000	0.864964
Grass	S60T50T50	LQPT_1	60	50	50	LQPT	1	10PTP	51	1	18	930	1000	0.833076
Grass	S60T50T50	LQPT_3	60	50	50	LQPT	3	BTOPA	68	345	1	586	1000	0.185894
Grass	S60T50T50	LQPT_3	60	50	50	LQPT	3	EETOD	64	99	5	832	1000	0.503594
Grass	S60T50T50	LQPT_3	60	50	50	LQPT	3	ETeSS	63	40	6	891	1000	0.708466
Grass	S60T50T50	LQPT_3	60	50	50	LQPT	3	ETrSS	63	40	6	891	1000	0.708466
Grass	S60T50T50	LQPT_3	60	50	50	LQPT	3	FC1	68	399	1	532	1000	0.151741
Grass	S60T50T50	LQPT_3	60	50	50	LQPT	3	FC5	67	226	2	705	1000	0.29097
Grass	S60T50T50	LQPT_3	60	50	50	LQPT	3	FC10	65	144	4	787	1000	0.405999
Grass	S60T50T50	LQPT_3	60	50	50	LQPT	3	MTeSPS	63	40	6	891	1000	0.708466
Grass	S60T50T50	LQPT_3	60	50	50	LQPT	3	MTP	67	215	2	716	1000	0.304674
Grass	S60T50T50	LQPT_3	60	50	50	LQPT	3	MTrSPS	61	30	8	901	1000	0.742272
Grass	S60T50T50	LQPT_3	60	50	50	LQPT	3	10PTP	58	7	11	924	1000	0.856035
Grass	S60T50T50	LQPT_5	60	50	50	LQPT	5	BTOPA	68	297	1	634	1000	0.22321
Grass	S60T50T50	LQPT_5	60	50	50	LQPT	5	EETOD	65	120	4	811	1000	0.457259
Grass	S60T50T50	LQPT_5	60	50	50	LQPT	5	ETeSS	63	30	6	901	1000	0.758658
Grass	S60T50T50	LQPT_5	60	50	50	LQPT	5	ETrSS	63	31	6	900	1000	0.753379
Grass	S60T50T50	LQPT_5	60	50	50	LQPT	5	FC1	68	452	1	479	1000	0.124198
Grass	S60T50T50	LQPT_5	60	50	50	LQPT	5	FC5	67	254	2	677	1000	0.259478
Grass	S60T50T50	LQPT_5	60	50	50	LQPT	5	FC10	66	172	3	759	1000	0.361677
Grass	S60T50T50	LQPT_5	60	50	50	LQPT	5	MTeSPS	63	29	6	902	1000	0.763998
Grass	S60T50T50	LQPT_5	60	50	50	LQPT	5	MTP	65	141	4	790	1000	0.411936
Grass	S60T50T50	LQPT_5	60	50	50	LQPT	5	MTrSPS	62	21	7	910	1000	0.800777
Grass	S60T50T50	LQPT_5	60	50	50	LQPT	5	10PTP	61	8	8	923	1000	0.875465
Grass	S60T50T50	LQPT_025	60	50	50	LQPT	0.25	BTOPA	63	180	6	751	1000	0.332055
Grass	S60T50T50	LQPT_025	60	50	50	LQPT	0.25	EETOD	56	15	13	916	1000	0.78495
Grass	S60T50T50	LQPT_025	60	50	50	LQPT	0.25	ETeSS	63	138	6	793	1000	0.405602
Grass	S60T50T50	LQPT_025	60	50	50	LQPT	0.25	ETrSS	56	16	13	915	1000	0.778734
Grass	S60T50T50	LQPT_025	60	50	50	LQPT	0.25	FC1	66	325	3	606	1000	0.192202
Grass	S60T50T50	LQPT_025	60	50	50	LQPT	0.25	FC5	60	60	9	871	1000	0.599861
Grass	S60T50T50	LQPT_025	60	50	50	LQPT	0.25	FC10	56	12	13	919	1000	0.8041
Grass	S60T50T50	LQPT_025	60	50	50	LQPT	0.25	MTeSPS	63	118	6	813	1000	0.448943
Grass	S60T50T50	LQPT_025	60	50	50	LQPT	0.25	MTP	56	16	13	915	1000	0.778734
Grass	S60T50T50	LQPT_025	60	50	50	LQPT	0.25	MTrSPS	56	16	13	915	1000	0.778734
Grass	S60T50T50	LQPT_025	60	50	50	LQPT	0.25	10PTP	39	0	30	931	1000	0.707654
Grass	S60T50T50	LQPTH_1	60	50	50	LQPTH	1	BTOPA	67	238	2	693	1000	0.276912
Grass	S60T50T50	LQPTH_1	60	50	50	LQPTH	1	EETOD	63	44	6	887	1000	0.689892
Grass	S60T50T50	LQPTH_1	60	50	50	LQPTH	1	ETeSS	64	51	5	880	1000	0.666924
Grass	S60T50T50	LQPTH_1	60	50	50	LQPTH	1	ETrSS	62	32	7	899	1000	0.740049
Grass	S60T50T50	LQPTH_1	60	50	50	LQPTH	1	FC1	68	411	1	520	1000	0.145047
Grass	S60T50T50	LQPTH_1	60	50	50	LQPTH	1	FC5	66	140	3	791	1000	0.420048
Grass	S60T50T50	LQPTH_1	60	50	50	LQPTH	1	FC10	63	44	6	887	1000	0.689892
Grass	S60T50T50	LQPTH_1	60	50	50	LQPTH	1	MTeSPS	63	44	6	887	1000	0.689892
Grass	S60T50T50	LQPTH_1	60	50	50	LQPTH	1	MTP	64	81	5	850	1000	0.556678
Grass	S60T50T50	LQPTH_1	60	50	50	LQPTH	1	MTrSPS	61	12	8	919	1000	0.8484
Grass	S60T50T50	LQPTH_1	60	50	50	LQPTH	1	10PTP	53	3	16	928	1000	0.837983
Grass	S60T50T50	LQPTH_3	60	50	50	LQPTH	3	BTOPA	67	270	2	661	1000	0.243381
Grass	S60T50T50	LQPTH_3	60	50	50	LQPTH	3	EETOD	64	69	5	862	1000	0.597051
Grass	S60T50T50	LQPTH_3	60	50	50	LQPTH	3	ETeSS	63	40	6	891	1000	0.708466
Grass	S60T50T50	LQPTH_3	60	50	50	LQPTH	3	ETrSS	63	32	6	899	1000	0.748161
Grass	S60T50T50	LQPTH_3	60	50	50	LQPTH	3	FC1	68	390	1	541	1000	0.156957
Grass	S60T50T50	LQPTH_3	60	50	50	LQPTH	3	FC5	67	210	2	721	1000	0.311183
Grass	S60T50T50	LQPTH_3	60	50	50	LQPTH	3	FC10	65	103	4	828	1000	0.49957
Grass	S60T50T50	LQPTH_3	60	50	50	LQPTH	3	MTeSPS	62	30	7	901	1000	0.750512
Grass	S60T50T50	LQPTH_3	60	50	50	LQPTH	3	MTP	64	70	5	861	1000	0.593514
Grass	S60T50T50	LQPTH_3	60	50	50	LQPTH	3	MTrSPS	61	27	8	904	1000	0.758381
Grass	S60T50T50	LQPTH_3	60	50	50	LQPTH	3	10PTP	58	7	11	924	1000	0.856035
Grass	S60T50T50	LQPTH_5	60	50	50	LQPTH	5	BTOPA	68	257	1	674	1000	0.261063
Grass	S60T50T50	LQPTH_5	60	50	50	LQPTH	5	EETOD	64	93	5	838	1000	0.520393
Grass	S60T50T50	LQPTH_5	60	50	50	LQPTH	5	ETeSS	62	42	7	889	1000	0.69114
Grass	S60T50T50	LQPTH_5	60	50	50	LQPTH	5	ETrSS	61	29	8	902	1000	0.747578
Grass	S60T50T50	LQPTH_5	60	50	50	LQPTH	5	FC1	68	413	1	518	1000	0.14396
Grass	S60T50T50	LQPTH_5	60	50	50	LQPTH	5	FC5	66	227	3	704	1000	0.28475
Grass	S60T50T50	LQPTH_5	60	50	50	LQPTH	5	FC10	65	146	4	785	1000	0.402109
Grass	S60T50T50	LQPTH_5	60	50	50	LQPTH	5	MTeSPS	62	36	7	895	1000	0.719826
Grass	S60T50T50	LQPTH_5	60	50	50	LQPTH	5	MTP	62	39	7	892	1000	0.705245
Grass	S60T50T50	LQPTH_5	60	50	50	LQPTH	5	MTrSPS	61	30	8	901	1000	0.742272
Grass	S60T50T50	LQPTH_5	60	50	50	LQPTH	5	10PTP	58	10	11	921	1000	0.835444
Grass	S60T50T50	LQPTH_025	60	50	50	LQPTH	0.25	BTOPA	63	129	6	802	1000	0.424317
Grass	S60T50T50	LQPTH_025	60	50	50	LQPTH	0.25	EETOD	53	8	16	923	1000	0.802602
Grass	S60T50T50	LQPTH_025	60	50	50	LQPTH	0.25	ETeSS	60	94	9	837	1000	0.489462
Grass	S60T50T50	LQPTH_025	60	50	50	LQPTH	0.25	ETrSS	50	1	19	930	1000	0.822949
Grass	S60T50T50	LQPTH_025	60	50	50	LQPTH	0.25	FC1	64	215	5	716	1000	0.289171
Grass	S60T50T50	LQPTH_025	60	50	50	LQPTH	0.25	FC5	58	24	11	907	1000	0.749434
Grass	S60T50T50	LQPTH_025	60	50	50	LQPTH	0.25	FC10	53	4	16	927	1000	0.830701
Grass	S60T50T50	LQPTH_025	60	50	50	LQPTH	0.25	MTeSPS	60	79	9	852	1000	0.533943
Grass	S60T50T50	LQPTH_025	60	50	50	LQPTH	0.25	MTP	50	1	19	930	1000	0.822949
Grass	S60T50T50	LQPTH_025	60	50	50	LQPTH	0.25	MTrSPS	50	1	19	930	1000	0.822949
Grass	S60T50T50	LQPTH_025	60	50	50	LQPTH	0.25	10PTP	32	0	37	931	1000	0.616914
Grass	S60T50T50	PT_1	60	50	50	PT	1	BTOPA	68	268	1	663	1000	0.249928
Grass	S60T50T50	PT_1	60	50	50	PT	1	EETOD	64	78	5	853	1000	0.566362
Grass	S60T50T50	PT_1	60	50	50	PT	1	ETeSS	64	78	5	853	1000	0.566362
Grass	S60T50T50	PT_1	60	50	50	PT	1	ETrSS	64	100	5	831	1000	0.500875
Grass	S60T50T50	PT_1	60	50	50	PT	1	FC1	68	498	1	433	1000	0.103956
Grass	S60T50T50	PT_1	60	50	50	PT	1	FC5	67	216	2	715	1000	0.303394
Grass	S60T50T50	PT_1	60	50	50	PT	1	FC10	64	74	5	857	1000	0.579689
Grass	S60T50T50	PT_1	60	50	50	PT	1	MTeSPS	64	78	5	853	1000	0.566362
Grass	S60T50T50	PT_1	60	50	50	PT	1	MTP	68	425	1	506	1000	0.137592
Grass	S60T50T50	PT_1	60	50	50	PT	1	MTrSPS	59	10	10	921	1000	0.844331
Grass	S60T50T50	PT_1	60	50	50	PT	1	10PTP	50	0	19	931	1000	0.830508
Grass	S60T50T50	PT_3	60	50	50	PT	3	BTOPA	67	212	2	719	1000	0.308558
Grass	S60T50T50	PT_3	60	50	50	PT	3	EETOD	65	89	4	842	1000	0.539029
Grass	S60T50T50	PT_3	60	50	50	PT	3	ETeSS	64	34	5	897	1000	0.745889
Grass	S60T50T50	PT_3	60	50	50	PT	3	ETrSS	64	42	5	889	1000	0.706931
Grass	S60T50T50	PT_3	60	50	50	PT	3	FC1	68	383	1	548	1000	0.161136
Grass	S60T50T50	PT_3	60	50	50	PT	3	FC5	67	228	2	703	1000	0.288564
Grass	S60T50T50	PT_3	60	50	50	PT	3	FC10	66	138	3	793	1000	0.424133
Grass	S60T50T50	PT_3	60	50	50	PT	3	MTeSPS	64	32	5	899	1000	0.756181
Grass	S60T50T50	PT_3	60	50	50	PT	3	MTP	67	196	2	735	1000	0.330416
Grass	S60T50T50	PT_3	60	50	50	PT	3	MTrSPS	64	35	5	896	1000	0.740829
Grass	S60T50T50	PT_3	60	50	50	PT	3	10PTP	61	7	8	924	1000	0.88246
Grass	S60T50T50	PT_5	60	50	50	PT	5	BTOPA	68	273	1	658	1000	0.245058
Grass	S60T50T50	PT_5	60	50	50	PT	5	EETOD	66	156	3	775	1000	0.389316
Grass	S60T50T50	PT_5	60	50	50	PT	5	ETeSS	64	41	5	890	1000	0.711617
Grass	S60T50T50	PT_5	60	50	50	PT	5	ETrSS	64	71	5	860	1000	0.590009
Grass	S60T50T50	PT_5	60	50	50	PT	5	FC1	68	567	1	364	1000	0.0784756
Grass	S60T50T50	PT_5	60	50	50	PT	5	FC5	68	340	1	591	1000	0.189438
Grass	S60T50T50	PT_5	60	50	50	PT	5	FC10	67	244	2	687	1000	0.270207
Grass	S60T50T50	PT_5	60	50	50	PT	5	MTeSPS	64	37	5	894	1000	0.730876
Grass	S60T50T50	PT_5	60	50	50	PT	5	MTP	68	253	1	678	1000	0.265263
Grass	S60T50T50	PT_5	60	50	50	PT	5	MTrSPS	64	74	5	857	1000	0.579689
Grass	S60T50T50	PT_5	60	50	50	PT	5	10PTP	63	14	6	917	1000	0.852261
Grass	S60T50T50	PT_025	60	50	50	PT	0.25	BTOPA	63	163	6	768	1000	0.359392
Grass	S60T50T50	PT_025	60	50	50	PT	0.25	EETOD	52	0	17	931	1000	0.850647
Grass	S60T50T50	PT_025	60	50	50	PT	0.25	ETeSS	62	89	7	842	1000	0.51798
Grass	S60T50T50	PT_025	60	50	50	PT	0.25	ETrSS	51	0	18	931	1000	0.840654
Grass	S60T50T50	PT_025	60	50	50	PT	0.25	FC1	65	259	4	672	1000	0.244878
Grass	S60T50T50	PT_025	60	50	50	PT	0.25	FC5	56	21	13	910	1000	0.748844
Grass	S60T50T50	PT_025	60	50	50	PT	0.25	FC10	51	0	18	931	1000	0.840654
Grass	S60T50T50	PT_025	60	50	50	PT	0.25	MTeSPS	62	82	7	849	1000	0.539166
Grass	S60T50T50	PT_025	60	50	50	PT	0.25	MTP	51	0	18	931	1000	0.840654
Grass	S60T50T50	PT_025	60	50	50	PT	0.25	MTrSPS	51	0	18	931	1000	0.840654
Grass	S60T50T50	PT_025	60	50	50	PT	0.25	10PTP	40	0	29	931	1000	0.719753
Grass	S60T50T50	Q_1	60	50	50	Q	1	BTOPA	68	465	1	466	1000	0.118169
Grass	S60T50T50	Q_1	60	50	50	Q	1	EETOD	66	236	3	695	1000	0.274271
Grass	S60T50T50	Q_1	60	50	50	Q	1	ETeSS	65	188	4	743	1000	0.331211
Grass	S60T50T50	Q_1	60	50	50	Q	1	ETrSS	65	202	4	729	1000	0.311391
Grass	S60T50T50	Q_1	60	50	50	Q	1	FC1	69	848	0	83	1000	0.0133271
Grass	S60T50T50	Q_1	60	50	50	Q	1	FC5	68	671	1	260	1000	0.0481829
Grass	S60T50T50	Q_1	60	50	50	Q	1	FC10	68	521	1	410	1000	0.0948783
Grass	S60T50T50	Q_1	60	50	50	Q	1	MTeSPS	65	187	4	744	1000	0.33269
Grass	S60T50T50	Q_1	60	50	50	Q	1	MTP	66	340	3	591	1000	0.18133
Grass	S60T50T50	Q_1	60	50	50	Q	1	MTrSPS	65	172	4	759	1000	0.356005
Grass	S60T50T50	Q_1	60	50	50	Q	1	10PTP	65	159	4	772	1000	0.378071
Grass	S60T50T50	Q_3	60	50	50	Q	3	BTOPA	67	386	2	545	1000	0.155578
Grass	S60T50T50	Q_3	60	50	50	Q	3	EETOD	67	221	2	710	1000	0.297098
Grass	S60T50T50	Q_3	60	50	50	Q	3	ETeSS	66	181	3	750	1000	0.347319
Grass	S60T50T50	Q_3	60	50	50	Q	3	ETrSS	66	198	3	733	1000	0.322246
Grass	S60T50T50	Q_3	60	50	50	Q	3	FC1	69	804	0	127	1000	0.0213335
Grass	S60T50T50	Q_3	60	50	50	Q	3	FC5	68	594	1	337	1000	0.0697951
Grass	S60T50T50	Q_3	60	50	50	Q	3	FC10	68	426	1	505	1000	0.137074
Grass	S60T50T50	Q_3	60	50	50	Q	3	MTeSPS	65	172	4	759	1000	0.356005
Grass	S60T50T50	Q_3	60	50	50	Q	3	MTP	67	303	2	628	1000	0.213796
Grass	S60T50T50	Q_3	60	50	50	Q	3	MTrSPS	65	178	4	753	1000	0.346419
Grass	S60T50T50	Q_3	60	50	50	Q	3	10PTP	65	146	4	785	1000	0.402109
Grass	S60T50T50	Q_5	60	50	50	Q	5	BTOPA	67	409	2	522	1000	0.142521
Grass	S60T50T50	Q_5	60	50	50	Q	5	EETOD	67	238	2	693	1000	0.276912
Grass	S60T50T50	Q_5	60	50	50	Q	5	ETeSS	66	186	3	745	1000	0.339678
Grass	S60T50T50	Q_5	60	50	50	Q	5	ETrSS	66	199	3	732	1000	0.320849
Grass	S60T50T50	Q_5	60	50	50	Q	5	FC1	69	811	0	120	1000	0.0200106
Grass	S60T50T50	Q_5	60	50	50	Q	5	FC5	69	608	0	323	1000	0.0683049
Grass	S60T50T50	Q_5	60	50	50	Q	5	FC10	68	458	1	473	1000	0.121383
Grass	S60T50T50	Q_5	60	50	50	Q	5	MTeSPS	66	186	3	745	1000	0.339678
Grass	S60T50T50	Q_5	60	50	50	Q	5	MTP	67	342	2	589	1000	0.183979
Grass	S60T50T50	Q_5	60	50	50	Q	5	MTrSPS	65	183	4	748	1000	0.338699
Grass	S60T50T50	Q_5	60	50	50	Q	5	10PTP	65	160	4	771	1000	0.376307
Grass	S60T50T50	Q_025	60	50	50	Q	0.25	BTOPA	67	488	2	443	1000	0.104876
Grass	S60T50T50	Q_025	60	50	50	Q	0.25	EETOD	65	265	4	666	1000	0.238952
Grass	S60T50T50	Q_025	60	50	50	Q	0.25	ETeSS	65	205	4	726	1000	0.307351
Grass	S60T50T50	Q_025	60	50	50	Q	0.25	ETrSS	64	196	5	735	1000	0.314274
Grass	S60T50T50	Q_025	60	50	50	Q	0.25	FC1	69	852	0	79	1000	0.0126341
Grass	S60T50T50	Q_025	60	50	50	Q	0.25	FC5	67	689	2	242	1000	0.0411727
Grass	S60T50T50	Q_025	60	50	50	Q	0.25	FC10	67	547	2	384	1000	0.0823511
Grass	S60T50T50	Q_025	60	50	50	Q	0.25	MTeSPS	64	196	5	735	1000	0.314274
Grass	S60T50T50	Q_025	60	50	50	Q	0.25	MTP	65	212	4	719	1000	0.298186
Grass	S60T50T50	Q_025	60	50	50	Q	0.25	MTrSPS	64	191	5	740	1000	0.321353
Grass	S60T50T50	Q_025	60	50	50	Q	0.25	10PTP	64	177	5	754	1000	0.342348
Grass	S60T50T50	QH_1	60	50	50	QH	1	BTOPA	68	193	1	738	1000	0.340096
Grass	S60T50T50	QH_1	60	50	50	QH	1	EETOD	61	16	8	915	1000	0.822713
Grass	S60T50T50	QH_1	60	50	50	QH	1	ETeSS	63	37	6	894	1000	0.722938
Grass	S60T50T50	QH_1	60	50	50	QH	1	ETrSS	61	11	8	920	1000	0.855033
Grass	S60T50T50	QH_1	60	50	50	QH	1	FC1	68	415	1	516	1000	0.14288
Grass	S60T50T50	QH_1	60	50	50	QH	1	FC5	63	61	6	870	1000	0.619076
Grass	S60T50T50	QH_1	60	50	50	QH	1	FC10	61	12	8	919	1000	0.8484
Grass	S60T50T50	QH_1	60	50	50	QH	1	MTeSPS	62	27	7	904	1000	0.766673
Grass	S60T50T50	QH_1	60	50	50	QH	1	MTP	62	18	7	913	1000	0.818788
Grass	S60T50T50	QH_1	60	50	50	QH	1	MTrSPS	59	7	10	924	1000	0.864964
Grass	S60T50T50	QH_1	60	50	50	QH	1	10PTP	52	0	17	931	1000	0.850647
Grass	S60T50T50	QH_3	60	50	50	QH	3	BTOPA	68	367	1	564	1000	0.171115
Grass	S60T50T50	QH_3	60	50	50	QH	3	EETOD	65	150	4	781	1000	0.394487
Grass	S60T50T50	QH_3	60	50	50	QH	3	ETeSS	63	97	6	834	1000	0.502223
Grass	S60T50T50	QH_3	60	50	50	QH	3	ETrSS	63	95	6	836	1000	0.507788
Grass	S60T50T50	QH_3	60	50	50	QH	3	FC1	68	704	1	227	1000	0.0401163
Grass	S60T50T50	QH_3	60	50	50	QH	3	FC5	68	367	1	564	1000	0.171115
Grass	S60T50T50	QH_3	60	50	50	QH	3	FC10	65	212	4	719	1000	0.298186
Grass	S60T50T50	QH_3	60	50	50	QH	3	MTeSPS	63	95	6	836	1000	0.507788
[truncated: 4,469 more rows]
