# Supplementary material for: One-class land-cover classification using MaxEnt: the effect of modelling parameterization on classification accuracy
Source: PeerJ. 2019 May 27;7:e7016. doi: 10.7717/peerj.7016 (PMC6542344; doi:10.7717/peerj.7016)
Supplement: Supplemental Information 4 [file peerj-07-7016-s004.xlsx]

## Sheet: SummaryTableGrass
Class	Serie	Parameter	Samples	Training	Testing	Feature	Regularization	Threshold	TP	FP	FN	TN	Total	Kappa
Deciduous	S40T50T50	Auto	40	50	50	Auto	1	BTOPA	117	289	4	590	1000	0.316615
Deciduous	S40T50T50	Auto	40	50	50	Auto	1	EETOD	107	135	14	744	1000	0.51057
Deciduous	S40T50T50	Auto	40	50	50	Auto	1	ETeSS	98	92	23	787	1000	0.56607
Deciduous	S40T50T50	Auto	40	50	50	Auto	1	ETrSS	103	105	18	774	1000	0.558608
Deciduous	S40T50T50	Auto	40	50	50	Auto	1	FC1	120	442	1	437	1000	0.190122
Deciduous	S40T50T50	Auto	40	50	50	Auto	1	FC5	116	252	5	627	1000	0.35741
Deciduous	S40T50T50	Auto	40	50	50	Auto	1	FC10	110	153	11	726	1000	0.488066
Deciduous	S40T50T50	Auto	40	50	50	Auto	1	MTeSPS	104	112	17	767	1000	0.546936
Deciduous	S40T50T50	Auto	40	50	50	Auto	1	MTP	114	198	7	681	1000	0.426567
Deciduous	S40T50T50	Auto	40	50	50	Auto	1	MTrSPS	103	108	18	771	1000	0.551502
Deciduous	S40T50T50	Auto	40	50	50	Auto	1	10PTP	89	76	32	803	1000	0.5611
Deciduous	S40T50T50	H_1	40	50	50	H	1	BTOPA	119	355	2	524	1000	0.256702
Deciduous	S40T50T50	H_1	40	50	50	H	1	EETOD	108	160	13	719	1000	0.466287
Deciduous	S40T50T50	H_1	40	50	50	H	1	ETeSS	91	84	30	795	1000	0.550562
Deciduous	S40T50T50	H_1	40	50	50	H	1	ETrSS	95	106	26	773	1000	0.517117
Deciduous	S40T50T50	H_1	40	50	50	H	1	FC1	120	657	1	222	1000	0.0731951
Deciduous	S40T50T50	H_1	40	50	50	H	1	FC5	119	328	2	551	1000	0.282337
Deciduous	S40T50T50	H_1	40	50	50	H	1	FC10	113	195	8	684	1000	0.427304
Deciduous	S40T50T50	H_1	40	50	50	H	1	MTeSPS	95	97	26	782	1000	0.538524
Deciduous	S40T50T50	H_1	40	50	50	H	1	MTP	119	355	2	524	1000	0.256702
Deciduous	S40T50T50	H_1	40	50	50	H	1	MTrSPS	94	97	27	782	1000	0.533445
Deciduous	S40T50T50	H_1	40	50	50	H	1	10PTP	91	83	30	796	1000	0.553169
Deciduous	S40T50T50	H_3	40	50	50	H	3	BTOPA	120	427	1	452	1000	0.200935
Deciduous	S40T50T50	H_3	40	50	50	H	3	EETOD	119	341	2	538	1000	0.269716
Deciduous	S40T50T50	H_3	40	50	50	H	3	ETeSS	89	129	32	750	1000	0.437543
Deciduous	S40T50T50	H_3	40	50	50	H	3	ETrSS	93	150	28	729	1000	0.416764
Deciduous	S40T50T50	H_3	40	50	50	H	3	FC1	121	834	0	45	1000	0.0128893
Deciduous	S40T50T50	H_3	40	50	50	H	3	FC5	120	610	1	269	1000	0.0939289
Deciduous	S40T50T50	H_3	40	50	50	H	3	FC10	120	425	1	454	1000	0.202411
Deciduous	S40T50T50	H_3	40	50	50	H	3	MTeSPS	91	143	30	736	1000	0.420187
Deciduous	S40T50T50	H_3	40	50	50	H	3	MTP	119	330	2	549	1000	0.28036
Deciduous	S40T50T50	H_3	40	50	50	H	3	MTrSPS	93	150	28	729	1000	0.416764
Deciduous	S40T50T50	H_3	40	50	50	H	3	10PTP	88	117	33	762	1000	0.457289
Deciduous	S40T50T50	H_5	40	50	50	H	5	BTOPA	121	498	0	381	1000	0.156221
Deciduous	S40T50T50	H_5	40	50	50	H	5	EETOD	121	451	0	428	1000	0.186766
Deciduous	S40T50T50	H_5	40	50	50	H	5	ETeSS	99	177	22	702	1000	0.39735
Deciduous	S40T50T50	H_5	40	50	50	H	5	ETrSS	99	177	22	702	1000	0.39735
Deciduous	S40T50T50	H_5	40	50	50	H	5	FC1	121	845	0	34	1000	0.00964338
Deciduous	S40T50T50	H_5	40	50	50	H	5	FC5	121	707	0	172	1000	0.0556007
Deciduous	S40T50T50	H_5	40	50	50	H	5	FC10	121	577	0	302	1000	0.112422
Deciduous	S40T50T50	H_5	40	50	50	H	5	MTeSPS	102	183	19	696	1000	0.400647
Deciduous	S40T50T50	H_5	40	50	50	H	5	MTP	121	477	0	402	1000	0.169401
Deciduous	S40T50T50	H_5	40	50	50	H	5	MTrSPS	101	179	20	700	1000	0.402833
Deciduous	S40T50T50	H_5	40	50	50	H	5	10PTP	92	164	29	715	1000	0.387395
Deciduous	S40T50T50	H_025	40	50	50	H	0.25	BTOPA	98	100	23	779	1000	0.546266
Deciduous	S40T50T50	H_025	40	50	50	H	0.25	EETOD	66	27	55	852	1000	0.571788
Deciduous	S40T50T50	H_025	40	50	50	H	0.25	ETeSS	97	97	24	782	1000	0.548595
Deciduous	S40T50T50	H_025	40	50	50	H	0.25	ETrSS	70	35	51	844	1000	0.571265
Deciduous	S40T50T50	H_025	40	50	50	H	0.25	FC1	110	153	11	726	1000	0.488066
Deciduous	S40T50T50	H_025	40	50	50	H	0.25	FC5	77	48	44	831	1000	0.573581
Deciduous	S40T50T50	H_025	40	50	50	H	0.25	FC10	67	32	54	847	1000	0.561318
Deciduous	S40T50T50	H_025	40	50	50	H	0.25	MTeSPS	96	95	25	784	1000	0.548495
Deciduous	S40T50T50	H_025	40	50	50	H	0.25	MTP	72	37	49	842	1000	0.577649
Deciduous	S40T50T50	H_025	40	50	50	H	0.25	MTrSPS	67	30	54	849	1000	0.568181
Deciduous	S40T50T50	H_025	40	50	50	H	0.25	10PTP	50	14	71	865	1000	0.498561
Deciduous	S40T50T50	L_1	40	50	50	L	1	BTOPA	121	600	0	279	1000	0.101148
Deciduous	S40T50T50	L_1	40	50	50	L	1	EETOD	114	225	7	654	1000	0.386182
Deciduous	S40T50T50	L_1	40	50	50	L	1	ETeSS	92	139	29	740	1000	0.43262
Deciduous	S40T50T50	L_1	40	50	50	L	1	ETrSS	92	146	29	733	1000	0.419384
Deciduous	S40T50T50	L_1	40	50	50	L	1	FC1	121	727	0	152	1000	0.0481602
Deciduous	S40T50T50	L_1	40	50	50	L	1	FC5	119	416	2	463	1000	0.206123
Deciduous	S40T50T50	L_1	40	50	50	L	1	FC10	117	274	4	605	1000	0.333937
Deciduous	S40T50T50	L_1	40	50	50	L	1	MTeSPS	99	158	22	721	1000	0.43003
Deciduous	S40T50T50	L_1	40	50	50	L	1	MTP	121	600	0	279	1000	0.101148
Deciduous	S40T50T50	L_1	40	50	50	L	1	MTrSPS	97	149	24	730	1000	0.43734
Deciduous	S40T50T50	L_1	40	50	50	L	1	10PTP	90	130	31	749	1000	0.440506
Deciduous	S40T50T50	L_3	40	50	50	L	3	BTOPA	119	471	2	408	1000	0.167576
Deciduous	S40T50T50	L_3	40	50	50	L	3	EETOD	117	325	4	554	1000	0.278566
Deciduous	S40T50T50	L_3	40	50	50	L	3	ETeSS	93	165	28	714	1000	0.390329
Deciduous	S40T50T50	L_3	40	50	50	L	3	ETrSS	92	154	29	725	1000	0.404816
Deciduous	S40T50T50	L_3	40	50	50	L	3	FC1	121	747	0	132	1000	0.0410094
Deciduous	S40T50T50	L_3	40	50	50	L	3	FC5	120	524	1	355	1000	0.138146
Deciduous	S40T50T50	L_3	40	50	50	L	3	FC10	118	392	3	487	1000	0.221798
Deciduous	S40T50T50	L_3	40	50	50	L	3	MTeSPS	101	180	20	699	1000	0.401194
Deciduous	S40T50T50	L_3	40	50	50	L	3	MTP	115	278	6	601	1000	0.322024
Deciduous	S40T50T50	L_3	40	50	50	L	3	MTrSPS	101	175	20	704	1000	0.409463
Deciduous	S40T50T50	L_3	40	50	50	L	3	10PTP	91	154	30	725	1000	0.400085
Deciduous	S40T50T50	L_5	40	50	50	L	5	BTOPA	120	509	1	370	1000	0.146846
Deciduous	S40T50T50	L_5	40	50	50	L	5	EETOD	118	390	3	489	1000	0.223418
Deciduous	S40T50T50	L_5	40	50	50	L	5	ETeSS	98	166	23	713	1000	0.41142
Deciduous	S40T50T50	L_5	40	50	50	L	5	ETrSS	93	164	28	715	1000	0.392032
Deciduous	S40T50T50	L_5	40	50	50	L	5	FC1	121	801	0	78	1000	0.023023
Deciduous	S40T50T50	L_5	40	50	50	L	5	FC5	121	614	0	265	1000	0.0945689
Deciduous	S40T50T50	L_5	40	50	50	L	5	FC10	119	470	2	409	1000	0.168226
Deciduous	S40T50T50	L_5	40	50	50	L	5	MTeSPS	101	179	20	700	1000	0.402833
Deciduous	S40T50T50	L_5	40	50	50	L	5	MTP	116	280	5	599	1000	0.32331
Deciduous	S40T50T50	L_5	40	50	50	L	5	MTrSPS	99	174	22	705	1000	0.402319
Deciduous	S40T50T50	L_5	40	50	50	L	5	10PTP	92	162	29	717	1000	0.390812
Deciduous	S40T50T50	L_025	40	50	50	L	0.25	BTOPA	119	323	2	556	1000	0.287337
Deciduous	S40T50T50	L_025	40	50	50	L	0.25	EETOD	109	185	12	694	1000	0.427079
Deciduous	S40T50T50	L_025	40	50	50	L	0.25	ETeSS	90	141	31	738	1000	0.419111
Deciduous	S40T50T50	L_025	40	50	50	L	0.25	ETrSS	95	150	26	729	1000	0.426168
Deciduous	S40T50T50	L_025	40	50	50	L	0.25	FC1	121	738	0	141	1000	0.0441925
Deciduous	S40T50T50	L_025	40	50	50	L	0.25	FC5	119	368	2	511	1000	0.245123
Deciduous	S40T50T50	L_025	40	50	50	L	0.25	FC10	115	237	6	642	1000	0.373414
Deciduous	S40T50T50	L_025	40	50	50	L	0.25	MTeSPS	94	150	27	729	1000	0.421478
Deciduous	S40T50T50	L_025	40	50	50	L	0.25	MTP	115	243	6	636	1000	0.365385
Deciduous	S40T50T50	L_025	40	50	50	L	0.25	MTrSPS	97	154	24	725	1000	0.428127
Deciduous	S40T50T50	L_025	40	50	50	L	0.25	10PTP	89	125	32	754	1000	0.445645
Deciduous	S40T50T50	LQ_1	40	50	50	LQ	1	BTOPA	119	355	2	524	1000	0.256702
Deciduous	S40T50T50	LQ_1	40	50	50	LQ	1	EETOD	111	152	10	727	1000	0.494309
Deciduous	S40T50T50	LQ_1	40	50	50	LQ	1	ETeSS	97	90	24	789	1000	0.566121
Deciduous	S40T50T50	LQ_1	40	50	50	LQ	1	ETrSS	92	78	29	801	1000	0.57176
Deciduous	S40T50T50	LQ_1	40	50	50	LQ	1	FC1	119	534	2	345	1000	0.129833
Deciduous	S40T50T50	LQ_1	40	50	50	LQ	1	FC5	118	271	3	608	1000	0.341128
Deciduous	S40T50T50	LQ_1	40	50	50	LQ	1	FC10	114	169	7	710	1000	0.475432
Deciduous	S40T50T50	LQ_1	40	50	50	LQ	1	MTeSPS	99	100	22	779	1000	0.55121
Deciduous	S40T50T50	LQ_1	40	50	50	LQ	1	MTP	114	203	7	676	1000	0.418743
Deciduous	S40T50T50	LQ_1	40	50	50	LQ	1	MTrSPS	95	87	26	792	1000	0.563632
Deciduous	S40T50T50	LQ_1	40	50	50	LQ	1	10PTP	83	60	38	819	1000	0.572787
Deciduous	S40T50T50	LQ_3	40	50	50	LQ	3	BTOPA	119	425	2	454	1000	0.199403
Deciduous	S40T50T50	LQ_3	40	50	50	LQ	3	EETOD	116	245	5	634	1000	0.366508
Deciduous	S40T50T50	LQ_3	40	50	50	LQ	3	ETeSS	91	107	30	772	1000	0.494622
Deciduous	S40T50T50	LQ_3	40	50	50	LQ	3	ETrSS	91	109	30	770	1000	0.490095
Deciduous	S40T50T50	LQ_3	40	50	50	LQ	3	FC1	120	616	1	263	1000	0.0911608
Deciduous	S40T50T50	LQ_3	40	50	50	LQ	3	FC5	118	388	3	491	1000	0.225049
Deciduous	S40T50T50	LQ_3	40	50	50	LQ	3	FC10	117	277	4	602	1000	0.330398
Deciduous	S40T50T50	LQ_3	40	50	50	LQ	3	MTeSPS	91	109	30	770	1000	0.490095
Deciduous	S40T50T50	LQ_3	40	50	50	LQ	3	MTP	117	257	4	622	1000	0.354746
Deciduous	S40T50T50	LQ_3	40	50	50	LQ	3	MTrSPS	94	112	27	767	1000	0.498463
Deciduous	S40T50T50	LQ_3	40	50	50	LQ	3	10PTP	90	100	31	779	1000	0.505698
Deciduous	S40T50T50	LQ_5	40	50	50	LQ	5	BTOPA	118	418	3	461	1000	0.201575
Deciduous	S40T50T50	LQ_5	40	50	50	LQ	5	EETOD	117	302	4	577	1000	0.302329
Deciduous	S40T50T50	LQ_5	40	50	50	LQ	5	ETeSS	90	125	31	754	1000	0.450646
Deciduous	S40T50T50	LQ_5	40	50	50	LQ	5	ETrSS	90	129	31	750	1000	0.442513
Deciduous	S40T50T50	LQ_5	40	50	50	LQ	5	FC1	120	640	1	239	1000	0.0804499
Deciduous	S40T50T50	LQ_5	40	50	50	LQ	5	FC5	120	440	1	439	1000	0.191538
Deciduous	S40T50T50	LQ_5	40	50	50	LQ	5	FC10	118	323	3	556	1000	0.283954
Deciduous	S40T50T50	LQ_5	40	50	50	LQ	5	MTeSPS	91	134	30	745	1000	0.437489
Deciduous	S40T50T50	LQ_5	40	50	50	LQ	5	MTP	117	269	4	610	1000	0.339923
Deciduous	S40T50T50	LQ_5	40	50	50	LQ	5	MTrSPS	94	142	27	737	1000	0.436456
Deciduous	S40T50T50	LQ_5	40	50	50	LQ	5	10PTP	90	121	31	758	1000	0.458955
Deciduous	S40T50T50	LQ_025	40	50	50	LQ	0.25	BTOPA	119	289	2	590	1000	0.323671
Deciduous	S40T50T50	LQ_025	40	50	50	LQ	0.25	EETOD	105	111	16	768	1000	0.55396
Deciduous	S40T50T50	LQ_025	40	50	50	LQ	0.25	ETeSS	91	68	30	811	1000	0.59424
Deciduous	S40T50T50	LQ_025	40	50	50	LQ	0.25	ETrSS	91	70	30	809	1000	0.588542
Deciduous	S40T50T50	LQ_025	40	50	50	LQ	0.25	FC1	120	358	1	521	1000	0.257227
Deciduous	S40T50T50	LQ_025	40	50	50	LQ	0.25	FC5	117	180	4	699	1000	0.468402
Deciduous	S40T50T50	LQ_025	40	50	50	LQ	0.25	FC10	105	119	16	760	1000	0.535751
Deciduous	S40T50T50	LQ_025	40	50	50	LQ	0.25	MTeSPS	95	81	26	798	1000	0.579416
Deciduous	S40T50T50	LQ_025	40	50	50	LQ	0.25	MTP	117	181	4	698	1000	0.466681
Deciduous	S40T50T50	LQ_025	40	50	50	LQ	0.25	MTrSPS	92	76	29	803	1000	0.577199
Deciduous	S40T50T50	LQ_025	40	50	50	LQ	0.25	10PTP	82	57	39	822	1000	0.575901
Deciduous	S40T50T50	LQP_1	40	50	50	LQP	1	BTOPA	118	344	3	535	1000	0.263576
Deciduous	S40T50T50	LQP_1	40	50	50	LQP	1	EETOD	109	174	12	705	1000	0.445627
Deciduous	S40T50T50	LQP_1	40	50	50	LQP	1	ETeSS	85	68	36	811	1000	0.561133
Deciduous	S40T50T50	LQP_1	40	50	50	LQP	1	ETrSS	87	77	34	802	1000	0.547515
Deciduous	S40T50T50	LQP_1	40	50	50	LQP	1	FC1	119	413	2	466	1000	0.208402
Deciduous	S40T50T50	LQP_1	40	50	50	LQP	1	FC5	117	241	4	638	1000	0.37558
Deciduous	S40T50T50	LQP_1	40	50	50	LQP	1	FC10	109	175	12	704	1000	0.443903
Deciduous	S40T50T50	LQP_1	40	50	50	LQP	1	MTeSPS	87	76	34	803	1000	0.550202
Deciduous	S40T50T50	LQP_1	40	50	50	LQP	1	MTP	112	193	9	686	1000	0.426446
Deciduous	S40T50T50	LQP_1	40	50	50	LQP	1	MTrSPS	87	79	34	800	1000	0.542191
Deciduous	S40T50T50	LQP_1	40	50	50	LQP	1	10PTP	81	63	40	816	1000	0.55247
Deciduous	S40T50T50	LQP_3	40	50	50	LQP	3	BTOPA	119	469	2	410	1000	0.168878
Deciduous	S40T50T50	LQP_3	40	50	50	LQP	3	EETOD	118	330	3	549	1000	0.277005
Deciduous	S40T50T50	LQP_3	40	50	50	LQP	3	ETeSS	84	113	37	766	1000	0.445114
Deciduous	S40T50T50	LQP_3	40	50	50	LQP	3	ETrSS	90	128	31	751	1000	0.44453
Deciduous	S40T50T50	LQP_3	40	50	50	LQP	3	FC1	120	607	1	272	1000	0.0953269
Deciduous	S40T50T50	LQP_3	40	50	50	LQP	3	FC5	119	427	2	452	1000	0.197933
Deciduous	S40T50T50	LQP_3	40	50	50	LQP	3	FC10	118	335	3	544	1000	0.272138
Deciduous	S40T50T50	LQP_3	40	50	50	LQP	3	MTeSPS	92	130	29	749	1000	0.450352
Deciduous	S40T50T50	LQP_3	40	50	50	LQP	3	MTP	118	391	3	488	1000	0.222607
Deciduous	S40T50T50	LQP_3	40	50	50	LQP	3	MTrSPS	92	132	29	747	1000	0.44634
Deciduous	S40T50T50	LQP_3	40	50	50	LQP	3	10PTP	78	105	43	774	1000	0.430142
Deciduous	S40T50T50	LQP_5	40	50	50	LQP	5	BTOPA	119	495	2	384	1000	0.152473
Deciduous	S40T50T50	LQP_5	40	50	50	LQP	5	EETOD	118	398	3	481	1000	0.216993
Deciduous	S40T50T50	LQP_5	40	50	50	LQP	5	ETeSS	93	135	28	744	1000	0.445246
Deciduous	S40T50T50	LQP_5	40	50	50	LQP	5	ETrSS	92	131	29	748	1000	0.448341
Deciduous	S40T50T50	LQP_5	40	50	50	LQP	5	FC1	121	686	0	193	1000	0.0637445
Deciduous	S40T50T50	LQP_5	40	50	50	LQP	5	FC5	119	513	2	366	1000	0.141747
Deciduous	S40T50T50	LQP_5	40	50	50	LQP	5	FC10	118	410	3	469	1000	0.207634
Deciduous	S40T50T50	LQP_5	40	50	50	LQP	5	MTeSPS	96	144	25	735	1000	0.442097
Deciduous	S40T50T50	LQP_5	40	50	50	LQP	5	MTP	109	258	12	621	1000	0.323624
Deciduous	S40T50T50	LQP_5	40	50	50	LQP	5	MTrSPS	92	135	29	744	1000	0.440399
Deciduous	S40T50T50	LQP_5	40	50	50	LQP	5	10PTP	91	127	30	752	1000	0.451517
Deciduous	S40T50T50	LQP_025	40	50	50	LQP	0.25	BTOPA	117	230	4	649	1000	0.390666
Deciduous	S40T50T50	LQP_025	40	50	50	LQP	0.25	EETOD	87	84	34	795	1000	0.529164
Deciduous	S40T50T50	LQP_025	40	50	50	LQP	0.25	ETeSS	79	56	42	823	1000	0.561187
Deciduous	S40T50T50	LQP_025	40	50	50	LQP	0.25	ETrSS	79	55	42	824	1000	0.564186
Deciduous	S40T50T50	LQP_025	40	50	50	LQP	0.25	FC1	117	240	4	639	1000	0.376925
Deciduous	S40T50T50	LQP_025	40	50	50	LQP	0.25	FC5	106	146	15	733	1000	0.484001
Deciduous	S40T50T50	LQP_025	40	50	50	LQP	0.25	FC10	89	89	32	790	1000	0.527203
Deciduous	S40T50T50	LQP_025	40	50	50	LQP	0.25	MTeSPS	81	62	40	817	1000	0.55535
Deciduous	S40T50T50	LQP_025	40	50	50	LQP	0.25	MTP	108	160	13	719	1000	0.466287
Deciduous	S40T50T50	LQP_025	40	50	50	LQP	0.25	MTrSPS	79	57	42	822	1000	0.558209
Deciduous	S40T50T50	LQP_025	40	50	50	LQP	0.25	10PTP	69	47	52	832	1000	0.526153
Deciduous	S40T50T50	LQPT_1	40	50	50	LQPT	1	BTOPA	115	309	6	570	1000	0.287962
Deciduous	S40T50T50	LQPT_1	40	50	50	LQPT	1	EETOD	103	139	18	740	1000	0.484292
Deciduous	S40T50T50	LQPT_1	40	50	50	LQPT	1	ETeSS	96	114	25	765	1000	0.50389
Deciduous	S40T50T50	LQPT_1	40	50	50	LQPT	1	ETrSS	87	78	34	801	1000	0.544845
Deciduous	S40T50T50	LQPT_1	40	50	50	LQPT	1	FC1	119	497	2	382	1000	0.151257
Deciduous	S40T50T50	LQPT_1	40	50	50	LQPT	1	FC5	115	294	6	585	1000	0.30398
Deciduous	S40T50T50	LQPT_1	40	50	50	LQPT	1	FC10	108	172	13	707	1000	0.444845
Deciduous	S40T50T50	LQPT_1	40	50	50	LQPT	1	MTeSPS	102	134	19	745	1000	0.48981
Deciduous	S40T50T50	LQPT_1	40	50	50	LQPT	1	MTP	112	214	9	665	1000	0.3942
Deciduous	S40T50T50	LQPT_1	40	50	50	LQPT	1	MTrSPS	85	69	36	810	1000	0.558326
Deciduous	S40T50T50	LQPT_1	40	50	50	LQPT	1	10PTP	66	43	55	836	1000	0.518716
Deciduous	S40T50T50	LQPT_3	40	50	50	LQPT	3	BTOPA	118	436	3	443	1000	0.188438
Deciduous	S40T50T50	LQPT_3	40	50	50	LQPT	3	EETOD	117	307	4	572	1000	0.297004
Deciduous	S40T50T50	LQPT_3	40	50	50	LQPT	3	ETeSS	93	114	28	765	1000	0.489036
Deciduous	S40T50T50	LQPT_3	40	50	50	LQPT	3	ETrSS	90	109	31	770	1000	0.484995
Deciduous	S40T50T50	LQPT_3	40	50	50	LQPT	3	FC1	120	643	1	236	1000	0.0791502
Deciduous	S40T50T50	LQPT_3	40	50	50	LQPT	3	FC5	119	449	2	430	1000	0.182296
Deciduous	S40T50T50	LQPT_3	40	50	50	LQPT	3	FC10	118	347	3	532	1000	0.260777
Deciduous	S40T50T50	LQPT_3	40	50	50	LQPT	3	MTeSPS	95	124	26	755	1000	0.477356
Deciduous	S40T50T50	LQPT_3	40	50	50	LQPT	3	MTP	111	241	10	638	1000	0.352786
Deciduous	S40T50T50	LQPT_3	40	50	50	LQPT	3	MTrSPS	91	110	30	769	1000	0.487851
Deciduous	S40T50T50	LQPT_3	40	50	50	LQPT	3	10PTP	87	93	34	786	1000	0.506681
Deciduous	S40T50T50	LQPT_5	40	50	50	LQPT	5	BTOPA	119	503	2	376	1000	0.147645
Deciduous	S40T50T50	LQPT_5	40	50	50	LQPT	5	EETOD	118	416	3	463	1000	0.203077
Deciduous	S40T50T50	LQPT_5	40	50	50	LQPT	5	ETeSS	93	138	28	741	1000	0.439375
Deciduous	S40T50T50	LQPT_5	40	50	50	LQPT	5	ETrSS	91	120	30	759	1000	0.466074
Deciduous	S40T50T50	LQPT_5	40	50	50	LQPT	5	FC1	121	703	0	176	1000	0.0571251
Deciduous	S40T50T50	LQPT_5	40	50	50	LQPT	5	FC5	120	539	1	340	1000	0.129765
Deciduous	S40T50T50	LQPT_5	40	50	50	LQPT	5	FC10	118	437	3	442	1000	0.187727
Deciduous	S40T50T50	LQPT_5	40	50	50	LQPT	5	MTeSPS	100	160	21	719	1000	0.430961
Deciduous	S40T50T50	LQPT_5	40	50	50	LQPT	5	MTP	117	327	4	552	1000	0.276585
Deciduous	S40T50T50	LQPT_5	40	50	50	LQPT	5	MTrSPS	92	131	29	748	1000	0.448341
Deciduous	S40T50T50	LQPT_5	40	50	50	LQPT	5	10PTP	88	105	33	774	1000	0.483715
Deciduous	S40T50T50	LQPT_025	40	50	50	LQPT	0.25	BTOPA	103	200	18	679	1000	0.37834
Deciduous	S40T50T50	LQPT_025	40	50	50	LQPT	0.25	EETOD	62	39	59	840	1000	0.503943
Deciduous	S40T50T50	LQPT_025	40	50	50	LQPT	0.25	ETeSS	101	147	20	732	1000	0.459519
Deciduous	S40T50T50	LQPT_025	40	50	50	LQPT	0.25	ETrSS	51	21	70	858	1000	0.481706
Deciduous	S40T50T50	LQPT_025	40	50	50	LQPT	0.25	FC1	117	467	4	412	1000	0.164408
Deciduous	S40T50T50	LQPT_025	40	50	50	LQPT	0.25	FC5	103	180	18	699	1000	0.409861
Deciduous	S40T50T50	LQPT_025	40	50	50	LQPT	0.25	FC10	88	80	33	799	1000	0.544986
Deciduous	S40T50T50	LQPT_025	40	50	50	LQPT	0.25	MTeSPS	99	138	22	741	1000	0.467813
Deciduous	S40T50T50	LQPT_025	40	50	50	LQPT	0.25	MTP	51	21	70	858	1000	0.481706
Deciduous	S40T50T50	LQPT_025	40	50	50	LQPT	0.25	MTrSPS	51	21	70	858	1000	0.481706
Deciduous	S40T50T50	LQPT_025	40	50	50	LQPT	0.25	10PTP	33	5	88	874	1000	0.379189
Deciduous	S40T50T50	LQPTH_1	40	50	50	LQPTH	1	BTOPA	115	285	6	594	1000	0.314003
Deciduous	S40T50T50	LQPTH_1	40	50	50	LQPTH	1	EETOD	95	121	26	758	1000	0.483718
Deciduous	S40T50T50	LQPTH_1	40	50	50	LQPTH	1	ETeSS	96	124	25	755	1000	0.482207
Deciduous	S40T50T50	LQPTH_1	40	50	50	LQPTH	1	ETrSS	91	83	30	796	1000	0.553169
Deciduous	S40T50T50	LQPTH_1	40	50	50	LQPTH	1	FC1	119	475	2	404	1000	0.164992
Deciduous	S40T50T50	LQPTH_1	40	50	50	LQPTH	1	FC5	114	270	7	609	1000	0.327787
Deciduous	S40T50T50	LQPTH_1	40	50	50	LQPTH	1	FC10	102	152	19	727	1000	0.454601
Deciduous	S40T50T50	LQPTH_1	40	50	50	LQPTH	1	MTeSPS	99	137	22	742	1000	0.469802
Deciduous	S40T50T50	LQPTH_1	40	50	50	LQPTH	1	MTP	111	206	10	673	1000	0.402136
Deciduous	S40T50T50	LQPTH_1	40	50	50	LQPTH	1	MTrSPS	72	49	49	830	1000	0.539296
Deciduous	S40T50T50	LQPTH_1	40	50	50	LQPTH	1	10PTP	66	43	55	836	1000	0.518716
Deciduous	S40T50T50	LQPTH_3	40	50	50	LQPTH	3	BTOPA	118	392	3	487	1000	0.221798
Deciduous	S40T50T50	LQPTH_3	40	50	50	LQPTH	3	EETOD	114	272	7	607	1000	0.325416
Deciduous	S40T50T50	LQPTH_3	40	50	50	LQPTH	3	ETeSS	100	129	21	750	1000	0.490804
Deciduous	S40T50T50	LQPTH_3	40	50	50	LQPTH	3	ETrSS	93	83	28	796	1000	0.563693
Deciduous	S40T50T50	LQPTH_3	40	50	50	LQPTH	3	FC1	120	565	1	314	1000	0.115943
Deciduous	S40T50T50	LQPTH_3	40	50	50	LQPTH	3	FC5	118	393	3	486	1000	0.220991
Deciduous	S40T50T50	LQPTH_3	40	50	50	LQPTH	3	FC10	116	309	5	570	1000	0.291436
Deciduous	S40T50T50	LQPTH_3	40	50	50	LQPTH	3	MTeSPS	102	141	19	738	1000	0.475743
Deciduous	S40T50T50	LQPTH_3	40	50	50	LQPTH	3	MTP	108	179	13	700	1000	0.432869
Deciduous	S40T50T50	LQPTH_3	40	50	50	LQPTH	3	MTrSPS	95	92	26	787	1000	0.550897
Deciduous	S40T50T50	LQPTH_3	40	50	50	LQPTH	3	10PTP	87	65	34	814	1000	0.580892
Deciduous	S40T50T50	LQPTH_5	40	50	50	LQPTH	5	BTOPA	119	482	2	397	1000	0.160535
Deciduous	S40T50T50	LQPTH_5	40	50	50	LQPTH	5	EETOD	118	399	3	480	1000	0.2162
Deciduous	S40T50T50	LQPTH_5	40	50	50	LQPTH	5	ETeSS	93	130	28	749	1000	0.455236
Deciduous	S40T50T50	LQPTH_5	40	50	50	LQPTH	5	ETrSS	93	130	28	749	1000	0.455236
Deciduous	S40T50T50	LQPTH_5	40	50	50	LQPTH	5	FC1	121	674	0	205	1000	0.068559
Deciduous	S40T50T50	LQPTH_5	40	50	50	LQPTH	5	FC5	119	507	2	372	1000	0.145268
Deciduous	S40T50T50	LQPTH_5	40	50	50	LQPTH	5	FC10	118	411	3	468	1000	0.206869
Deciduous	S40T50T50	LQPTH_5	40	50	50	LQPTH	5	MTeSPS	96	140	25	739	1000	0.449795
Deciduous	S40T50T50	LQPTH_5	40	50	50	LQPTH	5	MTP	109	250	12	629	1000	0.33354
Deciduous	S40T50T50	LQPTH_5	40	50	50	LQPTH	5	MTrSPS	94	134	27	745	1000	0.452053
Deciduous	S40T50T50	LQPTH_5	40	50	50	LQPTH	5	10PTP	92	123	29	756	1000	0.464732
Deciduous	S40T50T50	LQPTH_025	40	50	50	LQPTH	0.25	BTOPA	106	152	15	727	1000	0.472461
Deciduous	S40T50T50	LQPTH_025	40	50	50	LQPTH	0.25	EETOD	58	26	63	853	1000	0.518064
Deciduous	S40T50T50	LQPTH_025	40	50	50	LQPTH	0.25	ETeSS	106	151	15	728	1000	0.474361
Deciduous	S40T50T50	LQPTH_025	40	50	50	LQPTH	0.25	ETrSS	35	7	86	872	1000	0.391505
Deciduous	S40T50T50	LQPTH_025	40	50	50	LQPTH	0.25	FC1	119	302	2	577	1000	0.309276
Deciduous	S40T50T50	LQPTH_025	40	50	50	LQPTH	0.25	FC5	92	102	29	777	1000	0.511289
Deciduous	S40T50T50	LQPTH_025	40	50	50	LQPTH	0.25	FC10	64	47	57	832	1000	0.493024
Deciduous	S40T50T50	LQPTH_025	40	50	50	LQPTH	0.25	MTeSPS	106	148	15	731	1000	0.480117
Deciduous	S40T50T50	LQPTH_025	40	50	50	LQPTH	0.25	MTP	35	7	86	872	1000	0.391505
Deciduous	S40T50T50	LQPTH_025	40	50	50	LQPTH	0.25	MTrSPS	35	7	86	872	1000	0.391505
Deciduous	S40T50T50	LQPTH_025	40	50	50	LQPTH	0.25	10PTP	23	3	98	876	1000	0.282201
Deciduous	S40T50T50	PT_1	40	50	50	PT	1	BTOPA	117	347	4	532	1000	0.257476
Deciduous	S40T50T50	PT_1	40	50	50	PT	1	EETOD	110	183	11	696	1000	0.434557
Deciduous	S40T50T50	PT_1	40	50	50	PT	1	ETeSS	105	113	16	766	1000	0.549336
Deciduous	S40T50T50	PT_1	40	50	50	PT	1	ETrSS	91	66	30	813	1000	0.60001
Deciduous	S40T50T50	PT_1	40	50	50	PT	1	FC1	120	615	1	264	1000	0.0916196
Deciduous	S40T50T50	PT_1	40	50	50	PT	1	FC5	117	358	4	521	1000	0.247479
Deciduous	S40T50T50	PT_1	40	50	50	PT	1	FC10	111	215	10	664	1000	0.388766
Deciduous	S40T50T50	PT_1	40	50	50	PT	1	MTeSPS	109	154	12	725	1000	0.481823
Deciduous	S40T50T50	PT_1	40	50	50	PT	1	MTP	107	144	14	735	1000	0.492383
Deciduous	S40T50T50	PT_1	40	50	50	PT	1	MTrSPS	89	64	32	815	1000	0.594892
Deciduous	S40T50T50	PT_1	40	50	50	PT	1	10PTP	71	41	50	838	1000	0.558029
Deciduous	S40T50T50	PT_3	40	50	50	PT	3	BTOPA	119	546	2	333	1000	0.123298
Deciduous	S40T50T50	PT_3	40	50	50	PT	3	EETOD	118	392	3	487	1000	0.221798
Deciduous	S40T50T50	PT_3	40	50	50	PT	3	ETeSS	89	118	32	761	1000	0.460249
Deciduous	S40T50T50	PT_3	40	50	50	PT	3	ETrSS	85	114	36	765	1000	0.448209
Deciduous	S40T50T50	PT_3	40	50	50	PT	3	FC1	120	701	1	178	1000	0.0555859
Deciduous	S40T50T50	PT_3	40	50	50	PT	3	FC5	119	544	2	335	1000	0.124374
Deciduous	S40T50T50	PT_3	40	50	50	PT	3	FC10	118	423	3	456	1000	0.197858
Deciduous	S40T50T50	PT_3	40	50	50	PT	3	MTeSPS	99	142	22	737	1000	0.459954
Deciduous	S40T50T50	PT_3	40	50	50	PT	3	MTP	118	434	3	445	1000	0.189865
Deciduous	S40T50T50	PT_3	40	50	50	PT	3	MTrSPS	89	117	32	762	1000	0.462381
Deciduous	S40T50T50	PT_3	40	50	50	PT	3	10PTP	77	101	44	778	1000	0.433426
Deciduous	S40T50T50	PT_5	40	50	50	PT	5	BTOPA	119	517	2	362	1000	0.139429
Deciduous	S40T50T50	PT_5	40	50	50	PT	5	EETOD	118	399	3	480	1000	0.2162
Deciduous	S40T50T50	PT_5	40	50	50	PT	5	ETeSS	100	125	21	754	1000	0.499228
Deciduous	S40T50T50	PT_5	40	50	50	PT	5	ETrSS	97	119	24	760	1000	0.497766
Deciduous	S40T50T50	PT_5	40	50	50	PT	5	FC1	120	698	1	181	1000	0.0567362
Deciduous	S40T50T50	PT_5	40	50	50	PT	5	FC5	119	549	2	330	1000	0.121694
Deciduous	S40T50T50	PT_5	40	50	50	PT	5	FC10	118	441	3	438	1000	0.184905
Deciduous	S40T50T50	PT_5	40	50	50	PT	5	MTeSPS	103	140	18	739	1000	0.482297
Deciduous	S40T50T50	PT_5	40	50	50	PT	5	MTP	101	136	20	743	1000	0.481117
Deciduous	S40T50T50	PT_5	40	50	50	PT	5	MTrSPS	101	136	20	743	1000	0.481117
Deciduous	S40T50T50	PT_5	40	50	50	PT	5	10PTP	91	102	30	777	1000	0.506162
Deciduous	S40T50T50	PT_025	40	50	50	PT	0.25	BTOPA	106	181	15	698	1000	0.421054
Deciduous	S40T50T50	PT_025	40	50	50	PT	0.25	EETOD	57	27	64	852	1000	0.507234
Deciduous	S40T50T50	PT_025	40	50	50	PT	0.25	ETeSS	107	182	14	697	1000	0.423635
Deciduous	S40T50T50	PT_025	40	50	50	PT	0.25	ETrSS	44	10	77	869	1000	0.462737
Deciduous	S40T50T50	PT_025	40	50	50	PT	0.25	FC1	115	433	6	446	1000	0.181556
Deciduous	S40T50T50	PT_025	40	50	50	PT	0.25	FC5	104	142	17	737	1000	0.482873
Deciduous	S40T50T50	PT_025	40	50	50	PT	0.25	FC10	69	67	52	812	1000	0.468959
Deciduous	S40T50T50	PT_025	40	50	50	PT	0.25	MTeSPS	107	210	14	669	1000	0.379993
Deciduous	S40T50T50	PT_025	40	50	50	PT	0.25	MTP	44	10	77	869	1000	0.462737
Deciduous	S40T50T50	PT_025	40	50	50	PT	0.25	MTrSPS	44	10	77	869	1000	0.462737
Deciduous	S40T50T50	PT_025	40	50	50	PT	0.25	10PTP	24	5	97	874	1000	0.286623
Deciduous	S40T50T50	Q_1	40	50	50	Q	1	BTOPA	119	491	2	388	1000	0.154925
Deciduous	S40T50T50	Q_1	40	50	50	Q	1	EETOD	110	232	11	647	1000	0.360923
Deciduous	S40T50T50	Q_1	40	50	50	Q	1	ETeSS	100	131	21	748	1000	0.486656
Deciduous	S40T50T50	Q_1	40	50	50	Q	1	ETrSS	100	127	21	752	1000	0.494994
Deciduous	S40T50T50	Q_1	40	50	50	Q	1	FC1	120	632	1	247	1000	0.0839575
Deciduous	S40T50T50	Q_1	40	50	50	Q	1	FC5	118	424	3	455	1000	0.197121
Deciduous	S40T50T50	Q_1	40	50	50	Q	1	FC10	114	317	7	562	1000	0.276298
Deciduous	S40T50T50	Q_1	40	50	50	Q	1	MTeSPS	104	154	17	725	1000	0.459825
Deciduous	S40T50T50	Q_1	40	50	50	Q	1	MTP	115	350	6	529	1000	0.248104
Deciduous	S40T50T50	Q_1	40	50	50	Q	1	MTrSPS	104	155	17	724	1000	0.457964
Deciduous	S40T50T50	Q_1	40	50	50	Q	1	10PTP	94	114	27	765	1000	0.494014
Deciduous	S40T50T50	Q_3	40	50	50	Q	3	BTOPA	118	414	3	465	1000	0.204587
Deciduous	S40T50T50	Q_3	40	50	50	Q	3	EETOD	111	297	10	582	1000	0.286485
Deciduous	S40T50T50	Q_3	40	50	50	Q	3	ETeSS	89	125	32	754	1000	0.445645
Deciduous	S40T50T50	Q_3	40	50	50	Q	3	ETrSS	90	129	31	750	1000	0.442513
Deciduous	S40T50T50	Q_3	40	50	50	Q	3	FC1	120	594	1	285	1000	0.101496
Deciduous	S40T50T50	Q_3	40	50	50	Q	3	FC5	118	419	3	460	1000	0.200827
Deciduous	S40T50T50	Q_3	40	50	50	Q	3	FC10	113	334	8	545	1000	0.25624
Deciduous	S40T50T50	Q_3	40	50	50	Q	3	MTeSPS	94	148	27	731	1000	0.425167
Deciduous	S40T50T50	Q_3	40	50	50	Q	3	MTP	110	267	11	612	1000	0.31656
Deciduous	S40T50T50	Q_3	40	50	50	Q	3	MTrSPS	99	163	22	716	1000	0.421144
Deciduous	S40T50T50	Q_3	40	50	50	Q	3	10PTP	89	125	32	754	1000	0.445645
Deciduous	S40T50T50	Q_5	40	50	50	Q	5	BTOPA	118	439	3	440	1000	0.186312
Deciduous	S40T50T50	Q_5	40	50	50	Q	5	EETOD	115	357	6	522	1000	0.241817
Deciduous	S40T50T50	Q_5	40	50	50	Q	5	ETeSS	86	128	35	751	1000	0.424459
Deciduous	S40T50T50	Q_5	40	50	50	Q	5	ETrSS	89	135	32	744	1000	0.425706
Deciduous	S40T50T50	Q_5	40	50	50	Q	5	FC1	120	615	1	264	1000	0.0916196
Deciduous	S40T50T50	Q_5	40	50	50	Q	5	FC5	118	450	3	429	1000	0.178669
Deciduous	S40T50T50	Q_5	40	50	50	Q	5	FC10	117	373	4	506	1000	0.234393
Deciduous	S40T50T50	Q_5	40	50	50	Q	5	MTeSPS	93	151	28	728	1000	0.414941
Deciduous	S40T50T50	Q_5	40	50	50	Q	5	MTP	113	344	8	535	1000	0.246907
Deciduous	S40T50T50	Q_5	40	50	50	Q	5	MTrSPS	94	159	27	720	1000	0.405321
Deciduous	S40T50T50	Q_5	40	50	50	Q	5	10PTP	89	135	32	744	1000	0.425706
Deciduous	S40T50T50	Q_025	40	50	50	Q	0.25	BTOPA	117	428	4	451	1000	0.191178
Deciduous	S40T50T50	Q_025	40	50	50	Q	0.25	EETOD	112	255	9	624	1000	0.338654
Deciduous	S40T50T50	Q_025	40	50	50	Q	0.25	ETeSS	104	136	17	743	1000	0.494916
Deciduous	S40T50T50	Q_025	40	50	50	Q	0.25	ETrSS	105	150	16	729	1000	0.471825
Deciduous	S40T50T50	Q_025	40	50	50	Q	0.25	FC1	120	659	1	220	1000	0.0723588
Deciduous	S40T50T50	Q_025	40	50	50	Q	0.25	FC5	117	447	4	432	1000	0.177776
Deciduous	S40T50T50	Q_025	40	50	50	Q	0.25	FC10	114	323	7	556	1000	0.270309
Deciduous	S40T50T50	Q_025	40	50	50	Q	0.25	MTeSPS	106	170	15	709	1000	0.439747
Deciduous	S40T50T50	Q_025	40	50	50	Q	0.25	MTP	120	720	1	159	1000	0.0484612
Deciduous	S40T50T50	Q_025	40	50	50	Q	0.25	MTrSPS	106	152	15	727	1000	0.472461
Deciduous	S40T50T50	Q_025	40	50	50	Q	0.25	10PTP	102	126	19	753	1000	0.506507
Deciduous	S40T50T50	QH_1	40	50	50	QH	1	BTOPA	114	255	7	624	1000	0.346148
Deciduous	S40T50T50	QH_1	40	50	50	QH	1	EETOD	103	119	18	760	1000	0.526404
Deciduous	S40T50T50	QH_1	40	50	50	QH	1	ETeSS	93	89	28	790	1000	0.548186
Deciduous	S40T50T50	QH_1	40	50	50	QH	1	ETrSS	87	75	34	804	1000	0.552905
Deciduous	S40T50T50	QH_1	40	50	50	QH	1	FC1	118	349	3	530	1000	0.258926
Deciduous	S40T50T50	QH_1	40	50	50	QH	1	FC5	111	190	10	689	1000	0.427193
Deciduous	S40T50T50	QH_1	40	50	50	QH	1	FC10	105	124	16	755	1000	0.52475
Deciduous	S40T50T50	QH_1	40	50	50	QH	1	MTeSPS	97	97	24	782	1000	0.548595
Deciduous	S40T50T50	QH_1	40	50	50	QH	1	MTP	105	124	16	755	1000	0.52475
Deciduous	S40T50T50	QH_1	40	50	50	QH	1	MTrSPS	90	81	31	798	1000	0.553105
Deciduous	S40T50T50	QH_1	40	50	50	QH	1	10PTP	77	60	44	819	1000	0.537461
Deciduous	S40T50T50	QH_3	40	50	50	QH	3	BTOPA	114	313	7	566	1000	0.280359
Deciduous	S40T50T50	QH_3	40	50	50	QH	3	EETOD	108	210	13	669	1000	0.384053
Deciduous	S40T50T50	QH_3	40	50	50	QH	3	ETeSS	88	93	33	786	1000	0.512002
Deciduous	S40T50T50	QH_3	40	50	50	QH	3	ETrSS	89	109	32	770	1000	0.479866
Deciduous	S40T50T50	QH_3	40	50	50	QH	3	FC1	118	419	3	460	1000	0.200827
Deciduous	S40T50T50	QH_3	40	50	50	QH	3	FC5	112	288	9	591	1000	0.299859
Deciduous	S40T50T50	QH_3	40	50	50	QH	3	FC10	109	227	12	652	1000	0.363834
Deciduous	S40T50T50	QH_3	40	50	50	QH	3	MTeSPS	89	108	32	771	1000	0.482107
Deciduous	S40T50T50	QH_3	40	50	50	QH	3	MTP	109	222	12	657	1000	0.370795
Deciduous	S40T50T50	QH_3	40	50	50	QH	3	MTrSPS	93	123	28	756	1000	0.469669
Deciduous	S40T50T50	QH_3	40	50	50	QH	3	10PTP	84	82	37	797	1000	0.517883
Deciduous	S40T50T50	QH_5	40	50	50	QH	5	BTOPA	118	410	3	469	1000	0.207634
Deciduous	S40T50T50	QH_5	40	50	50	QH	5	EETOD	114	336	7	543	1000	0.257736
Deciduous	S40T50T50	QH_5	40	50	50	QH	5	ETeSS	81	95	40	784	1000	0.469356
Deciduous	S40T50T50	QH_5	40	50	50	QH	5	ETrSS	90	129	31	750	1000	0.442513
Deciduous	S40T50T50	QH_5	40	50	50	QH	5	FC1	120	548	1	331	1000	0.124882
Deciduous	S40T50T50	QH_5	40	50	50	QH	5	FC5	118	409	3	470	1000	0.208402
Deciduous	S40T50T50	QH_5	40	50	50	QH	5	FC10	114	336	7	543	1000	0.257736
Deciduous	S40T50T50	QH_5	40	50	50	QH	5	MTeSPS	88	111	33	768	1000	0.470281
Deciduous	S40T50T50	QH_5	40	50	50	QH	5	MTP	114	346	7	533	1000	0.248424
Deciduous	S40T50T50	QH_5	40	50	50	QH	5	MTrSPS	88	117	33	762	1000	0.457289
Deciduous	S40T50T50	QH_5	40	50	50	QH	5	10PTP	83	102	38	777	1000	0.464074
Deciduous	S40T50T50	QH_025	40	50	50	QH	0.25	BTOPA	112	152	9	727	1000	0.498617
Deciduous	S40T50T50	QH_025	40	50	50	QH	0.25	EETOD	80	63	41	816	1000	0.546632
Deciduous	S40T50T50	QH_025	40	50	50	QH	0.25	ETeSS	88	75	33	804	1000	0.55838
Deciduous	S40T50T50	QH_025	40	50	50	QH	0.25	ETrSS	83	68	38	811	1000	0.549814
Deciduous	S40T50T50	QH_025	40	50	50	QH	0.25	FC1	120	304	1	575	1000	0.310566
Deciduous	S40T50T50	QH_025	40	50	50	QH	0.25	FC5	104	114	17	765	1000	0.542348
Deciduous	S40T50T50	QH_025	40	50	50	QH	0.25	FC10	86	74	35	805	1000	0.550107
Deciduous	S40T50T50	QH_025	40	50	50	QH	0.25	MTeSPS	88	79	33	800	1000	0.547632
Deciduous	S40T50T50	QH_025	40	50	50	QH	0.25	MTP	92	93	29	786	1000	0.532979
Deciduous	S40T50T50	QH_025	40	50	50	QH	0.25	MTrSPS	85	69	36	810	1000	0.558326
Deciduous	S40T50T50	QH_025	40	50	50	QH	0.25	10PTP	75	51	46	828	1000	0.55198
Deciduous	S40T50T50	QP_1	40	50	50	QP	1	BTOPA	119	370	2	509	1000	0.243383
Deciduous	S40T50T50	QP_1	40	50	50	QP	1	EETOD	108	168	13	711	1000	0.451861
Deciduous	S40T50T50	QP_1	40	50	50	QP	1	ETeSS	84	70	37	809	1000	0.549913
Deciduous	S40T50T50	QP_1	40	50	50	QP	1	ETrSS	84	68	37	811	1000	0.555492
Deciduous	S40T50T50	QP_1	40	50	50	QP	1	FC1	119	417	2	462	1000	0.205368
Deciduous	S40T50T50	QP_1	40	50	50	QP	1	FC5	116	241	5	638	1000	0.371818
Deciduous	S40T50T50	QP_1	40	50	50	QP	1	FC10	108	171	13	708	1000	0.446587
Deciduous	S40T50T50	QP_1	40	50	50	QP	1	MTeSPS	87	80	34	799	1000	0.539554
Deciduous	S40T50T50	QP_1	40	50	50	QP	1	MTP	116	241	5	638	1000	0.371818
Deciduous	S40T50T50	QP_1	40	50	50	QP	1	MTrSPS	84	69	37	810	1000	0.552694
Deciduous	S40T50T50	QP_1	40	50	50	QP	1	10PTP	75	57	46	822	1000	0.534055
Deciduous	S40T50T50	QP_3	40	50	50	QP	3	BTOPA	118	455	3	424	1000	0.175271
Deciduous	S40T50T50	QP_3	40	50	50	QP	3	EETOD	116	331	5	548	1000	0.269289
Deciduous	S40T50T50	QP_3	40	50	50	QP	3	ETeSS	94	106	27	773	1000	0.512106
Deciduous	S40T50T50	QP_3	40	50	50	QP	3	ETrSS	94	105	27	774	1000	0.514424
Deciduous	S40T50T50	QP_3	40	50	50	QP	3	FC1	120	597	1	282	1000	0.100056
Deciduous	S40T50T50	QP_3	40	50	50	QP	3	FC5	118	426	3	453	1000	0.195653
Deciduous	S40T50T50	QP_3	40	50	50	QP	3	FC10	116	346	5	533	1000	0.255087
Deciduous	S40T50T50	QP_3	40	50	50	QP	3	MTeSPS	98	126	23	753	1000	0.487606
Deciduous	S40T50T50	QP_3	40	50	50	QP	3	MTP	116	316	5	563	1000	0.284211
Deciduous	S40T50T50	QP_3	40	50	50	QP	3	MTrSPS	94	110	27	769	1000	0.50296
Deciduous	S40T50T50	QP_3	40	50	50	QP	3	10PTP	91	99	30	780	1000	0.513244
Deciduous	S40T50T50	QP_5	40	50	50	QP	5	BTOPA	119	491	2	388	1000	0.154925
Deciduous	S40T50T50	QP_5	40	50	50	QP	5	EETOD	118	414	3	465	1000	0.204587
Deciduous	S40T50T50	QP_5	40	50	50	QP	5	ETeSS	92	138	29	741	1000	0.43455
Deciduous	S40T50T50	QP_5	40	50	50	QP	5	ETrSS	92	137	29	742	1000	0.43649
Deciduous	S40T50T50	QP_5	40	50	50	QP	5	FC1	121	681	0	198	1000	0.065736
Deciduous	S40T50T50	QP_5	40	50	50	QP	5	FC5	120	513	1	366	1000	0.144494
Deciduous	S40T50T50	QP_5	40	50	50	QP	5	FC10	118	413	3	466	1000	0.205346
Deciduous	S40T50T50	QP_5	40	50	50	QP	5	MTeSPS	95	158	26	721	1000	0.411716
Deciduous	S40T50T50	QP_5	40	50	50	QP	5	MTP	118	397	3	482	1000	0.217788
Deciduous	S40T50T50	QP_5	40	50	50	QP	5	MTrSPS	94	144	27	735	1000	0.432655
Deciduous	S40T50T50	QP_5	40	50	50	QP	5	10PTP	83	127	38	752	1000	0.411093
Deciduous	S40T50T50	QP_025	40	50	50	QP	0.25	BTOPA	117	254	4	625	1000	0.358557
Deciduous	S40T50T50	QP_025	40	50	50	QP	0.25	EETOD	91	80	30	799	1000	0.561085
Deciduous	S40T50T50	QP_025	40	50	50	QP	0.25	ETeSS	79	47	42	832	1000	0.58893
Deciduous	S40T50T50	QP_025	40	50	50	QP	0.25	ETrSS	76	44	45	835	1000	0.580109
Deciduous	S40T50T50	QP_025	40	50	50	QP	0.25	FC1	115	237	6	642	1000	0.373414
Deciduous	S40T50T50	QP_025	40	50	50	QP	0.25	FC5	107	133	14	746	1000	0.514723
Deciduous	S40T50T50	QP_025	40	50	50	QP	0.25	FC10	93	85	28	794	1000	0.558463
Deciduous	S40T50T50	QP_025	40	50	50	QP	0.25	MTeSPS	79	48	42	831	1000	0.585761
Deciduous	S40T50T50	QP_025	40	50	50	QP	0.25	MTP	109	164	12	715	1000	0.463307
Deciduous	S40T50T50	QP_025	40	50	50	QP	0.25	MTrSPS	71	43	50	836	1000	0.551617
Deciduous	S40T50T50	QP_025	40	50	50	QP	0.25	10PTP	65	30	56	849	1000	0.554427
Deciduous	S40T50T50	T_1	40	50	50	T	1	BTOPA	117	365	4	514	1000	0.241296
Deciduous	S40T50T50	T_1	40	50	50	T	1	EETOD	109	256	12	623	1000	0.326074
Deciduous	S40T50T50	T_1	40	50	50	T	1	ETeSS	103	161	18	718	1000	0.442562
Deciduous	S40T50T50	T_1	40	50	50	T	1	ETrSS	94	128	27	751	1000	0.46418
Deciduous	S40T50T50	T_1	40	50	50	T	1	FC1	120	755	1	124	1000	0.0360217
Deciduous	S40T50T50	T_1	40	50	50	T	1	FC5	119	455	2	424	1000	0.178194
Deciduous	S40T50T50	T_1	40	50	50	T	1	FC10	113	315	8	564	1000	0.274848
Deciduous	S40T50T50	T_1	40	50	50	T	1	MTeSPS	98	143	23	736	1000	0.453368
Deciduous	S40T50T50	T_1	40	50	50	T	1	MTP	110	259	11	620	1000	0.326183
Deciduous	S40T50T50	T_1	40	50	50	T	1	MTrSPS	90	119	31	760	1000	0.463178
Deciduous	S40T50T50	T_1	40	50	50	T	1	10PTP	63	51	58	828	1000	0.474476
Deciduous	S40T50T50	T_3	40	50	50	T	3	BTOPA	115	637	6	242	1000	0.0694861
Deciduous	S40T50T50	T_3	40	50	50	T	3	EETOD	114	634	7	245	1000	0.0682923
Deciduous	S40T50T50	T_3	40	50	50	T	3	ETeSS	97	174	24	705	1000	0.393416
Deciduous	S40T50T50	T_3	40	50	50	T	3	ETrSS	81	151	40	728	1000	0.35659
Deciduous	S40T50T50	T_3	40	50	50	T	3	FC1	120	863	1	16	1000	0.00244079
Deciduous	S40T50T50	T_3	40	50	50	T	3	FC5	120	795	1	84	1000	0.0227973
Deciduous	S40T50T50	T_3	40	50	50	T	3	FC10	115	637	6	242	1000	0.0694861
Deciduous	S40T50T50	T_3	40	50	50	T	3	MTeSPS	88	154	33	725	1000	0.385749
Deciduous	S40T50T50	T_3	40	50	50	T	3	MTP	115	652	6	227	1000	0.0631932
Deciduous	S40T50T50	T_3	40	50	50	T	3	MTrSPS	81	151	40	728	1000	0.35659
Deciduous	S40T50T50	T_3	40	50	50	T	3	10PTP	67	115	54	764	1000	0.347379
Deciduous	S40T50T50	T_5	40	50	50	T	5	BTOPA	121	879	0	0	1000	0
Deciduous	S40T50T50	T_5	40	50	50	T	5	EETOD	112	438	9	441	1000	0.168991
Deciduous	S40T50T50	T_5	40	50	50	T	5	ETeSS	91	173	30	706	1000	0.367822
Deciduous	S40T50T50	T_5	40	50	50	T	5	ETrSS	68	154	53	725	1000	0.28442
Deciduous	S40T50T50	T_5	40	50	50	T	5	FC1	120	842	1	37	1000	0.00846393
Deciduous	S40T50T50	T_5	40	50	50	T	5	FC5	120	763	1	116	1000	0.0332956
Deciduous	S40T50T50	T_5	40	50	50	T	5	FC10	116	643	5	236	1000	0.0693961
Deciduous	S40T50T50	T_5	40	50	50	T	5	MTeSPS	91	173	30	706	1000	0.367822
Deciduous	S40T50T50	T_5	40	50	50	T	5	MTP	113	499	8	380	1000	0.133179
Deciduous	S40T50T50	T_5	40	50	50	T	5	MTrSPS	87	166	34	713	1000	0.360561
Deciduous	S40T50T50	T_5	40	50	50	T	5	10PTP	68	154	53	725	1000	0.28442
Deciduous	S40T50T50	T_025	40	50	50	T	0.25	BTOPA	104	217	17	662	1000	0.357704
Deciduous	S40T50T50	T_025	40	50	50	T	0.25	EETOD	61	60	60	819	1000	0.435873
Deciduous	S40T50T50	T_025	40	50	50	T	0.25	ETeSS	99	203	22	676	1000	0.356989
Deciduous	S40T50T50	T_025	40	50	50	T	0.25	ETrSS	47	19	74	860	1000	0.456229
Deciduous	S40T50T50	T_025	40	50	50	T	0.25	FC1	115	534	6	345	1000	0.119003
Deciduous	S40T50T50	T_025	40	50	50	T	0.25	FC5	104	209	17	670	1000	0.369163
Deciduous	S40T50T50	T_025	40	50	50	T	0.25	FC10	79	112	42	767	1000	0.420569
Deciduous	S40T50T50	T_025	40	50	50	T	0.25	MTeSPS	97	187	24	692	1000	0.372532
Deciduous	S40T50T50	T_025	40	50	50	T	0.25	MTP	47	19	74	860	1000	0.456229
Deciduous	S40T50T50	T_025	40	50	50	T	0.25	MTrSPS	47	19	74	860	1000	0.456229
Deciduous	S40T50T50	T_025	40	50	50	T	0.25	10PTP	28	7	93	872	1000	0.322172
Deciduous	S40T50T50	TQ_1	40	50	50	TQ	1	BTOPA	116	305	5	574	1000	0.295643
Deciduous	S40T50T50	TQ_1	40	50	50	TQ	1	EETOD	102	143	19	736	1000	0.471814
Deciduous	S40T50T50	TQ_1	40	50	50	TQ	1	ETeSS	99	138	22	741	1000	0.467813
Deciduous	S40T50T50	TQ_1	40	50	50	TQ	1	ETrSS	79	76	42	803	1000	0.50522
Deciduous	S40T50T50	TQ_1	40	50	50	TQ	1	FC1	119	503	2	376	1000	0.147645
Deciduous	S40T50T50	TQ_1	40	50	50	TQ	1	FC5	116	282	5	597	1000	0.321006
Deciduous	S40T50T50	TQ_1	40	50	50	TQ	1	FC10	106	181	15	698	1000	0.421054
Deciduous	S40T50T50	TQ_1	40	50	50	TQ	1	MTeSPS	101	140	20	739	1000	0.473126
Deciduous	S40T50T50	TQ_1	40	50	50	TQ	1	MTP	116	305	5	574	1000	0.295643
Deciduous	S40T50T50	TQ_1	40	50	50	TQ	1	MTrSPS	67	60	54	819	1000	0.475298
Deciduous	S40T50T50	TQ_1	40	50	50	TQ	1	10PTP	60	45	61	834	1000	0.471559
Deciduous	S40T50T50	TQ_3	40	50	50	TQ	3	BTOPA	118	402	3	477	1000	0.213836
Deciduous	S40T50T50	TQ_3	40	50	50	TQ	3	EETOD	112	272	9	607	1000	0.31808
Deciduous	S40T50T50	TQ_3	40	50	50	TQ	3	ETeSS	89	129	32	750	1000	0.437543
Deciduous	S40T50T50	TQ_3	40	50	50	TQ	3	ETrSS	88	117	33	762	1000	0.457289
Deciduous	S40T50T50	TQ_3	40	50	50	TQ	3	FC1	120	590	1	289	1000	0.103432
Deciduous	S40T50T50	TQ_3	40	50	50	TQ	3	FC5	118	406	3	473	1000	0.210717
Deciduous	S40T50T50	TQ_3	40	50	50	TQ	3	FC10	115	310	6	569	1000	0.286923
Deciduous	S40T50T50	TQ_3	40	50	50	TQ	3	MTeSPS	97	151	24	728	1000	0.433628
Deciduous	S40T50T50	TQ_3	40	50	50	TQ	3	MTP	109	219	12	660	1000	0.375041
Deciduous	S40T50T50	TQ_3	40	50	50	TQ	3	MTrSPS	89	129	32	750	1000	0.437543
Deciduous	S40T50T50	TQ_3	40	50	50	TQ	3	10PTP	86	113	35	766	1000	0.455566
Deciduous	S40T50T50	TQ_5	40	50	50	TQ	5	BTOPA	118	415	3	464	1000	0.203831
Deciduous	S40T50T50	TQ_5	40	50	50	TQ	5	EETOD	113	322	8	557	1000	0.267854
Deciduous	S40T50T50	TQ_5	40	50	50	TQ	5	ETeSS	87	133	34	746	1000	0.419655
Deciduous	S40T50T50	TQ_5	40	50	50	TQ	5	ETrSS	86	123	35	756	1000	0.434547
Deciduous	S40T50T50	TQ_5	40	50	50	TQ	5	FC1	120	585	1	294	1000	0.105876
Deciduous	S40T50T50	TQ_5	40	50	50	TQ	5	FC5	118	419	3	460	1000	0.200827
Deciduous	S40T50T50	TQ_5	40	50	50	TQ	5	FC10	113	337	8	542	1000	0.253408
Deciduous	S40T50T50	TQ_5	40	50	50	TQ	5	MTeSPS	95	159	26	720	1000	0.409949
Deciduous	S40T50T50	TQ_5	40	50	50	TQ	5	MTP	111	311	10	568	1000	0.271904
Deciduous	S40T50T50	TQ_5	40	50	50	TQ	5	MTrSPS	94	150	27	729	1000	0.421478
Deciduous	S40T50T50	TQ_5	40	50	50	TQ	5	10PTP	84	118	37	761	1000	0.434546
Deciduous	S40T50T50	TQ_025	40	50	50	TQ	0.25	BTOPA	96	164	25	715	1000	0.40581
Deciduous	S40T50T50	TQ_025	40	50	50	TQ	0.25	EETOD	56	28	65	851	1000	0.496404
Deciduous	S40T50T50	TQ_025	40	50	50	TQ	0.25	ETeSS	91	149	30	730	1000	0.409085
Deciduous	S40T50T50	TQ_025	40	50	50	TQ	0.25	ETrSS	41	11	80	868	1000	0.432725
Deciduous	S40T50T50	TQ_025	40	50	50	TQ	0.25	FC1	113	367	8	512	1000	0.226549
Deciduous	S40T50T50	TQ_025	40	50	50	TQ	0.25	FC5	93	152	28	727	1000	0.413126
Deciduous	S40T50T50	TQ_025	40	50	50	TQ	0.25	FC10	70	64	51	815	1000	0.483313
Deciduous	S40T50T50	TQ_025	40	50	50	TQ	0.25	MTeSPS	89	131	32	748	1000	0.433556
Deciduous	S40T50T50	TQ_025	40	50	50	TQ	0.25	MTP	41	11	80	868	1000	0.432725
Deciduous	S40T50T50	TQ_025	40	50	50	TQ	0.25	MTrSPS	41	11	80	868	1000	0.432725
Deciduous	S40T50T50	TQ_025	40	50	50	TQ	0.25	10PTP	23	3	98	876	1000	0.282201
Deciduous	S40T70T30	Auto	40	70	30	Auto	1	BTOPA	117	258	4	621	1000	0.353486
Deciduous	S40T70T30	Auto	40	70	30	Auto	1	EETOD	93	84	28	795	1000	0.56107
Deciduous	S40T70T30	Auto	40	70	30	Auto	1	ETeSS	91	83	30	796	1000	0.553169
Deciduous	S40T70T30	Auto	40	70	30	Auto	1	ETrSS	91	83	30	796	1000	0.553169
Deciduous	S40T70T30	Auto	40	70	30	Auto	1	FC1	118	347	3	532	1000	0.260777
Deciduous	S40T70T30	Auto	40	70	30	Auto	1	FC5	109	152	12	727	1000	0.485632
Deciduous	S40T70T30	Auto	40	70	30	Auto	1	FC10	97	91	24	788	1000	0.563574
Deciduous	S40T70T30	Auto	40	70	30	Auto	1	MTeSPS	88	70	33	809	1000	0.572195
Deciduous	S40T70T30	Auto	40	70	30	Auto	1	MTP	112	179	9	700	1000	0.449613
Deciduous	S40T70T30	Auto	40	70	30	Auto	1	MTrSPS	96	89	25	790	1000	0.563603
Deciduous	S40T70T30	Auto	40	70	30	Auto	1	10PTP	88	73	33	806	1000	0.563854
Deciduous	S40T70T30	H_1	40	70	30	H	1	BTOPA	119	316	2	563	1000	0.294478
Deciduous	S40T70T30	H_1	40	70	30	H	1	EETOD	94	118	27	761	1000	0.485261
Deciduous	S40T70T30	H_1	40	70	30	H	1	ETeSS	91	94	30	785	1000	0.525323
Deciduous	S40T70T30	H_1	40	70	30	H	1	ETrSS	91	94	30	785	1000	0.525323
Deciduous	S40T70T30	H_1	40	70	30	H	1	FC1	121	579	0	300	1000	0.111418
Deciduous	S40T70T30	H_1	40	70	30	H	1	FC5	118	247	3	632	1000	0.371338
Deciduous	S40T70T30	H_1	40	70	30	H	1	FC10	104	140	17	739	1000	0.486848
Deciduous	S40T70T30	H_1	40	70	30	H	1	MTeSPS	91	98	30	781	1000	0.515632
Deciduous	S40T70T30	H_1	40	70	30	H	1	MTP	119	316	2	563	1000	0.294478
Deciduous	S40T70T30	H_1	40	70	30	H	1	MTrSPS	91	105	30	774	1000	0.499199
Deciduous	S40T70T30	H_1	40	70	30	H	1	10PTP	85	76	36	803	1000	0.539167
Deciduous	S40T70T30	H_3	40	70	30	H	3	BTOPA	119	439	2	440	1000	0.189285
Deciduous	S40T70T30	H_3	40	70	30	H	3	EETOD	117	304	4	575	1000	0.300188
Deciduous	S40T70T30	H_3	40	70	30	H	3	ETeSS	99	150	22	729	1000	0.444699
Deciduous	S40T70T30	H_3	40	70	30	H	3	ETrSS	95	131	26	748	1000	0.462895
Deciduous	S40T70T30	H_3	40	70	30	H	3	FC1	121	826	0	53	1000	0.0152904
Deciduous	S40T70T30	H_3	40	70	30	H	3	FC5	120	563	1	316	1000	0.116976
Deciduous	S40T70T30	H_3	40	70	30	H	3	FC10	118	370	3	509	1000	0.240177
Deciduous	S40T70T30	H_3	40	70	30	H	3	MTeSPS	99	150	22	729	1000	0.444699
Deciduous	S40T70T30	H_3	40	70	30	H	3	MTP	117	324	4	555	1000	0.279561
Deciduous	S40T70T30	H_3	40	70	30	H	3	MTrSPS	97	147	24	732	1000	0.441089
Deciduous	S40T70T30	H_3	40	70	30	H	3	10PTP	92	111	29	768	1000	0.490676
Deciduous	S40T70T30	H_5	40	70	30	H	5	BTOPA	121	566	0	313	1000	0.118031
Deciduous	S40T70T30	H_5	40	70	30	H	5	EETOD	118	449	3	430	1000	0.179355
Deciduous	S40T70T30	H_5	40	70	30	H	5	ETeSS	94	145	27	734	1000	0.430769
Deciduous	S40T70T30	H_5	40	70	30	H	5	ETrSS	99	159	22	720	1000	0.428236
Deciduous	S40T70T30	H_5	40	70	30	H	5	FC1	121	859	0	20	1000	0.00560289
Deciduous	S40T70T30	H_5	40	70	30	H	5	FC5	121	776	0	103	1000	0.0311215
Deciduous	S40T70T30	H_5	40	70	30	H	5	FC10	121	589	0	290	1000	0.106466
Deciduous	S40T70T30	H_5	40	70	30	H	5	MTeSPS	94	147	27	732	1000	0.427025
Deciduous	S40T70T30	H_5	40	70	30	H	5	MTP	118	458	3	421	1000	0.173254
Deciduous	S40T70T30	H_5	40	70	30	H	5	MTrSPS	102	177	19	702	1000	0.410494
Deciduous	S40T70T30	H_5	40	70	30	H	5	10PTP	97	155	24	724	1000	0.426311
Deciduous	S40T70T30	H_025	40	70	30	H	0.25	BTOPA	109	153	12	726	1000	0.483723
Deciduous	S40T70T30	H_025	40	70	30	H	0.25	EETOD	76	54	45	825	1000	0.549057
Deciduous	S40T70T30	H_025	40	70	30	H	0.25	ETeSS	85	84	36	795	1000	0.51827
Deciduous	S40T70T30	H_025	40	70	30	H	0.25	ETrSS	78	64	43	815	1000	0.532007
Deciduous	S40T70T30	H_025	40	70	30	H	0.25	FC1	120	284	1	595	1000	0.332915
Deciduous	S40T70T30	H_025	40	70	30	H	0.25	FC5	99	109	22	770	1000	0.5299
Deciduous	S40T70T30	H_025	40	70	30	H	0.25	FC10	79	66	42	813	1000	0.532285
Deciduous	S40T70T30	H_025	40	70	30	H	0.25	MTeSPS	85	84	36	795	1000	0.51827
Deciduous	S40T70T30	H_025	40	70	30	H	0.25	MTP	103	134	18	745	1000	0.494422
Deciduous	S40T70T30	H_025	40	70	30	H	0.25	MTrSPS	78	64	43	815	1000	0.532007
Deciduous	S40T70T30	H_025	40	70	30	H	0.25	10PTP	76	57	45	822	1000	0.540155
Deciduous	S40T70T30	L_1	40	70	30	L	1	BTOPA	118	313	3	566	1000	0.294167
Deciduous	S40T70T30	L_1	40	70	30	L	1	EETOD	109	186	12	693	1000	0.425437
Deciduous	S40T70T30	L_1	40	70	30	L	1	ETeSS	91	111	30	768	1000	0.485619
Deciduous	S40T70T30	L_1	40	70	30	L	1	ETrSS	95	122	26	757	1000	0.481586
Deciduous	S40T70T30	L_1	40	70	30	L	1	FC1	121	745	0	134	1000	0.0417119
Deciduous	S40T70T30	L_1	40	70	30	L	1	FC5	119	384	2	495	1000	0.231495
Deciduous	S40T70T30	L_1	40	70	30	L	1	FC10	114	251	7	628	1000	0.351221
Deciduous	S40T70T30	L_1	40	70	30	L	1	MTeSPS	95	125	26	754	1000	0.475257
Deciduous	S40T70T30	L_1	40	70	30	L	1	MTP	119	403	2	476	1000	0.216143
Deciduous	S40T70T30	L_1	40	70	30	L	1	MTrSPS	99	136	22	743	1000	0.471802
Deciduous	S40T70T30	L_1	40	70	30	L	1	10PTP	95	122	26	757	1000	0.481586
Deciduous	S40T70T30	L_3	40	70	30	L	3	BTOPA	119	473	2	406	1000	0.166281
Deciduous	S40T70T30	L_3	40	70	30	L	3	EETOD	114	239	7	640	1000	0.366916
Deciduous	S40T70T30	L_3	40	70	30	L	3	ETeSS	90	131	31	748	1000	0.43851
Deciduous	S40T70T30	L_3	40	70	30	L	3	ETrSS	96	144	25	735	1000	0.442097
Deciduous	S40T70T30	L_3	40	70	30	L	3	FC1	121	751	0	128	1000	0.0396125
Deciduous	S40T70T30	L_3	40	70	30	L	3	FC5	119	451	2	428	1000	0.180921
Deciduous	S40T70T30	L_3	40	70	30	L	3	FC10	118	298	3	581	1000	0.310152
Deciduous	S40T70T30	L_3	40	70	30	L	3	MTeSPS	94	138	27	741	1000	0.444175
Deciduous	S40T70T30	L_3	40	70	30	L	3	MTP	119	414	2	465	1000	0.20764
Deciduous	S40T70T30	L_3	40	70	30	L	3	MTrSPS	99	160	22	719	1000	0.42645
Deciduous	S40T70T30	L_3	40	70	30	L	3	10PTP	96	144	25	735	1000	0.442097
Deciduous	S40T70T30	L_5	40	70	30	L	5	BTOPA	119	493	2	386	1000	0.153696
Deciduous	S40T70T30	L_5	40	70	30	L	5	EETOD	117	272	4	607	1000	0.336318
Deciduous	S40T70T30	L_5	40	70	30	L	5	ETeSS	96	151	25	728	1000	0.42899
Deciduous	S40T70T30	L_5	40	70	30	L	5	ETrSS	96	155	25	724	1000	0.421702
Deciduous	S40T70T30	L_5	40	70	30	L	5	FC1	121	760	0	119	1000	0.0365087
Deciduous	S40T70T30	L_5	40	70	30	L	5	FC5	119	492	2	387	1000	0.154309
Deciduous	S40T70T30	L_5	40	70	30	L	5	FC10	118	333	3	546	1000	0.274075
Deciduous	S40T70T30	L_5	40	70	30	L	5	MTeSPS	99	169	22	710	1000	0.410756
Deciduous	S40T70T30	L_5	40	70	30	L	5	MTP	118	319	3	560	1000	0.287998
Deciduous	S40T70T30	L_5	40	70	30	L	5	MTrSPS	99	169	22	710	1000	0.410756
Deciduous	S40T70T30	L_5	40	70	30	L	5	10PTP	96	155	25	724	1000	0.421702
Deciduous	S40T70T30	L_025	40	70	30	L	0.25	BTOPA	118	319	3	560	1000	0.287998
Deciduous	S40T70T30	L_025	40	70	30	L	0.25	EETOD	112	198	9	681	1000	0.418507
Deciduous	S40T70T30	L_025	40	70	30	L	0.25	ETeSS	94	125	27	754	1000	0.470387
Deciduous	S40T70T30	L_025	40	70	30	L	0.25	ETrSS	99	142	22	737	1000	0.459954
Deciduous	S40T70T30	L_025	40	70	30	L	0.25	FC1	121	761	0	118	1000	0.0361672
Deciduous	S40T70T30	L_025	40	70	30	L	0.25	FC5	120	425	1	454	1000	0.202411
Deciduous	S40T70T30	L_025	40	70	30	L	0.25	FC10	117	264	4	615	1000	0.346019
Deciduous	S40T70T30	L_025	40	70	30	L	0.25	MTeSPS	97	134	24	745	1000	0.466393
Deciduous	S40T70T30	L_025	40	70	30	L	0.25	MTP	119	337	2	542	1000	0.273542
Deciduous	S40T70T30	L_025	40	70	30	L	0.25	MTrSPS	102	156	19	723	1000	0.447189
Deciduous	S40T70T30	L_025	40	70	30	L	0.25	10PTP	99	142	22	737	1000	0.459954
Deciduous	S40T70T30	LQ_1	40	70	30	LQ	1	BTOPA	118	236	3	643	1000	0.386128
Deciduous	S40T70T30	LQ_1	40	70	30	LQ	1	EETOD	106	119	15	760	1000	0.540388
Deciduous	S40T70T30	LQ_1	40	70	30	LQ	1	ETeSS	90	70	31	809	1000	0.583127
Deciduous	S40T70T30	LQ_1	40	70	30	LQ	1	ETrSS	88	66	33	813	1000	0.583565
Deciduous	S40T70T30	LQ_1	40	70	30	LQ	1	FC1	119	470	2	409	1000	0.168226
Deciduous	S40T70T30	LQ_1	40	70	30	LQ	1	FC5	118	226	3	653	1000	0.400134
Deciduous	S40T70T30	LQ_1	40	70	30	LQ	1	FC10	110	134	11	745	1000	0.526069
Deciduous	S40T70T30	LQ_1	40	70	30	LQ	1	MTeSPS	88	66	33	813	1000	0.583565
Deciduous	S40T70T30	LQ_1	40	70	30	LQ	1	MTP	115	195	6	684	1000	0.435362
Deciduous	S40T70T30	LQ_1	40	70	30	LQ	1	MTrSPS	90	69	31	810	1000	0.585959
Deciduous	S40T70T30	LQ_1	40	70	30	LQ	1	10PTP	86	61	35	818	1000	0.586965
Deciduous	S40T70T30	LQ_3	40	70	30	LQ	3	BTOPA	119	493	2	386	1000	0.153696
Deciduous	S40T70T30	LQ_3	40	70	30	LQ	3	EETOD	110	197	11	682	1000	0.411941
Deciduous	S40T70T30	LQ_3	40	70	30	LQ	3	ETeSS	89	80	32	799	1000	0.550385
Deciduous	S40T70T30	LQ_3	40	70	30	LQ	3	ETrSS	89	85	32	794	1000	0.537352
Deciduous	S40T70T30	LQ_3	40	70	30	LQ	3	FC1	120	576	1	303	1000	0.110348
Deciduous	S40T70T30	LQ_3	40	70	30	LQ	3	FC5	118	325	3	554	1000	0.281952
Deciduous	S40T70T30	LQ_3	40	70	30	LQ	3	FC10	115	224	6	655	1000	0.391473
Deciduous	S40T70T30	LQ_3	40	70	30	LQ	3	MTeSPS	89	81	32	798	1000	0.547747
Deciduous	S40T70T30	LQ_3	40	70	30	LQ	3	MTP	119	493	2	386	1000	0.153696
Deciduous	S40T70T30	LQ_3	40	70	30	LQ	3	MTrSPS	92	102	29	777	1000	0.511289
Deciduous	S40T70T30	LQ_3	40	70	30	LQ	3	10PTP	89	84	32	795	1000	0.539927
Deciduous	S40T70T30	LQ_5	40	70	30	LQ	5	BTOPA	118	353	3	526	1000	0.255258
Deciduous	S40T70T30	LQ_5	40	70	30	LQ	5	EETOD	110	209	11	670	1000	0.393609
Deciduous	S40T70T30	LQ_5	40	70	30	LQ	5	ETeSS	90	116	31	763	1000	0.469597
Deciduous	S40T70T30	LQ_5	40	70	30	LQ	5	ETrSS	90	111	31	768	1000	0.480535
Deciduous	S40T70T30	LQ_5	40	70	30	LQ	5	FC1	120	582	1	297	1000	0.107356
Deciduous	S40T70T30	LQ_5	40	70	30	LQ	5	FC5	118	348	3	531	1000	0.25985
Deciduous	S40T70T30	LQ_5	40	70	30	LQ	5	FC10	116	244	5	635	1000	0.367828
Deciduous	S40T70T30	LQ_5	40	70	30	LQ	5	MTeSPS	91	117	30	762	1000	0.472483
Deciduous	S40T70T30	LQ_5	40	70	30	LQ	5	MTP	108	183	13	696	1000	0.426193
Deciduous	S40T70T30	LQ_5	40	70	30	LQ	5	MTrSPS	91	117	30	762	1000	0.472483
Deciduous	S40T70T30	LQ_5	40	70	30	LQ	5	10PTP	90	111	31	768	1000	0.480535
Deciduous	S40T70T30	LQ_025	40	70	30	LQ	0.25	BTOPA	119	243	2	636	1000	0.380368
Deciduous	S40T70T30	LQ_025	40	70	30	LQ	0.25	EETOD	100	97	21	782	1000	0.56349
Deciduous	S40T70T30	LQ_025	40	70	30	LQ	0.25	ETeSS	88	64	33	815	1000	0.589359
Deciduous	S40T70T30	LQ_025	40	70	30	LQ	0.25	ETrSS	85	61	36	818	1000	0.581297
Deciduous	S40T70T30	LQ_025	40	70	30	LQ	0.25	FC1	119	308	2	571	1000	0.302848
Deciduous	S40T70T30	LQ_025	40	70	30	LQ	0.25	FC5	114	152	7	727	1000	0.507172
Deciduous	S40T70T30	LQ_025	40	70	30	LQ	0.25	FC10	101	105	20	774	1000	0.548977
Deciduous	S40T70T30	LQ_025	40	70	30	LQ	0.25	MTeSPS	89	64	32	815	1000	0.594892
Deciduous	S40T70T30	LQ_025	40	70	30	LQ	0.25	MTP	120	402	1	477	1000	0.220014
Deciduous	S40T70T30	LQ_025	40	70	30	LQ	0.25	MTrSPS	85	63	36	816	1000	0.575443
Deciduous	S40T70T30	LQ_025	40	70	30	LQ	0.25	10PTP	81	55	40	824	1000	0.576059
Deciduous	S40T70T30	LQP_1	40	70	30	LQP	1	BTOPA	117	223	4	656	1000	0.400613
Deciduous	S40T70T30	LQP_1	40	70	30	LQP	1	EETOD	105	109	16	770	1000	0.558635
Deciduous	S40T70T30	LQP_1	40	70	30	LQP	1	ETeSS	87	66	34	813	1000	0.578013
Deciduous	S40T70T30	LQP_1	40	70	30	LQP	1	ETrSS	82	54	39	825	1000	0.584984
Deciduous	S40T70T30	LQP_1	40	70	30	LQP	1	FC1	118	305	3	574	1000	0.30259
Deciduous	S40T70T30	LQP_1	40	70	30	LQP	1	FC5	111	172	10	707	1000	0.457549
Deciduous	S40T70T30	LQP_1	40	70	30	LQP	1	FC10	105	109	16	770	1000	0.558635
Deciduous	S40T70T30	LQP_1	40	70	30	LQP	1	MTeSPS	86	61	35	818	1000	0.586965
Deciduous	S40T70T30	LQP_1	40	70	30	LQP	1	MTP	108	153	13	726	1000	0.479359
Deciduous	S40T70T30	LQP_1	40	70	30	LQP	1	MTrSPS	83	58	38	821	1000	0.578722
Deciduous	S40T70T30	LQP_1	40	70	30	LQP	1	10PTP	78	52	43	827	1000	0.567277
Deciduous	S40T70T30	LQP_3	40	70	30	LQP	3	BTOPA	119	419	2	460	1000	0.203864
Deciduous	S40T70T30	LQP_3	40	70	30	LQP	3	EETOD	112	213	9	666	1000	0.395672
Deciduous	S40T70T30	LQP_3	40	70	30	LQP	3	ETeSS	90	89	31	790	1000	0.532495
Deciduous	S40T70T30	LQP_3	40	70	30	LQP	3	ETrSS	89	84	32	795	1000	0.539927
Deciduous	S40T70T30	LQP_3	40	70	30	LQP	3	FC1	119	527	2	352	1000	0.133736
Deciduous	S40T70T30	LQP_3	40	70	30	LQP	3	FC5	118	329	3	550	1000	0.277988
Deciduous	S40T70T30	LQP_3	40	70	30	LQP	3	FC10	114	227	7	652	1000	0.383363
Deciduous	S40T70T30	LQP_3	40	70	30	LQP	3	MTeSPS	86	84	35	795	1000	0.523733
Deciduous	S40T70T30	LQP_3	40	70	30	LQP	3	MTP	114	231	7	648	1000	0.377794
Deciduous	S40T70T30	LQP_3	40	70	30	LQP	3	MTrSPS	90	89	31	790	1000	0.532495
Deciduous	S40T70T30	LQP_3	40	70	30	LQP	3	10PTP	89	84	32	795	1000	0.539927
Deciduous	S40T70T30	LQP_5	40	70	30	LQP	5	BTOPA	119	521	2	358	1000	0.137135
Deciduous	S40T70T30	LQP_5	40	70	30	LQP	5	EETOD	116	324	5	555	1000	0.276159
Deciduous	S40T70T30	LQP_5	40	70	30	LQP	5	ETeSS	90	103	31	776	1000	0.498679
Deciduous	S40T70T30	LQP_5	40	70	30	LQP	5	ETrSS	92	111	29	768	1000	0.490676
Deciduous	S40T70T30	LQP_5	40	70	30	LQP	5	FC1	120	625	1	254	1000	0.0870776
Deciduous	S40T70T30	LQP_5	40	70	30	LQP	5	FC5	118	436	3	443	1000	0.188438
Deciduous	S40T70T30	LQP_5	40	70	30	LQP	5	FC10	117	350	4	529	1000	0.254715
Deciduous	S40T70T30	LQP_5	40	70	30	LQP	5	MTeSPS	93	115	28	764	1000	0.486837
Deciduous	S40T70T30	LQP_5	40	70	30	LQP	5	MTP	118	403	3	476	1000	0.213053
Deciduous	S40T70T30	LQP_5	40	70	30	LQP	5	MTrSPS	93	123	28	756	1000	0.469669
Deciduous	S40T70T30	LQP_5	40	70	30	LQP	5	10PTP	92	111	29	768	1000	0.490676
Deciduous	S40T70T30	LQP_025	40	70	30	LQP	0.25	BTOPA	118	262	3	617	1000	0.352142
Deciduous	S40T70T30	LQP_025	40	70	30	LQP	0.25	EETOD	84	69	37	810	1000	0.552694
Deciduous	S40T70T30	LQP_025	40	70	30	LQP	0.25	ETeSS	72	46	49	833	1000	0.548573
Deciduous	S40T70T30	LQP_025	40	70	30	LQP	0.25	ETrSS	77	50	44	829	1000	0.567351
Deciduous	S40T70T30	LQP_025	40	70	30	LQP	0.25	FC1	113	205	8	674	1000	0.411674
Deciduous	S40T70T30	LQP_025	40	70	30	LQP	0.25	FC5	99	118	22	761	1000	0.509608
Deciduous	S40T70T30	LQP_025	40	70	30	LQP	0.25	FC10	86	77	35	802	1000	0.542023
Deciduous	S40T70T30	LQP_025	40	70	30	LQP	0.25	MTeSPS	67	41	54	838	1000	0.531706
Deciduous	S40T70T30	LQP_025	40	70	30	LQP	0.25	MTP	118	262	3	617	1000	0.352142
Deciduous	S40T70T30	LQP_025	40	70	30	LQP	0.25	MTrSPS	71	45	50	834	1000	0.545298
Deciduous	S40T70T30	LQP_025	40	70	30	LQP	0.25	10PTP	67	41	54	838	1000	0.531706
Deciduous	S40T70T30	LQPT_1	40	70	30	LQPT	1	BTOPA	116	311	5	568	1000	0.289354
Deciduous	S40T70T30	LQPT_1	40	70	30	LQPT	1	EETOD	99	117	22	762	1000	0.511815
Deciduous	S40T70T30	LQPT_1	40	70	30	LQPT	1	ETeSS	94	95	27	784	1000	0.538337
Deciduous	S40T70T30	LQPT_1	40	70	30	LQPT	1	ETrSS	74	50	47	829	1000	0.54882
Deciduous	S40T70T30	LQPT_1	40	70	30	LQPT	1	FC1	119	509	2	370	1000	0.144088
Deciduous	S40T70T30	LQPT_1	40	70	30	LQPT	1	FC5	115	257	6	622	1000	0.347356
Deciduous	S40T70T30	LQPT_1	40	70	30	LQPT	1	FC10	103	132	18	747	1000	0.498546
Deciduous	S40T70T30	LQPT_1	40	70	30	LQPT	1	MTeSPS	94	91	27	788	1000	0.548291
Deciduous	S40T70T30	LQPT_1	40	70	30	LQPT	1	MTP	115	269	6	610	1000	0.332641
Deciduous	S40T70T30	LQPT_1	40	70	30	LQPT	1	MTrSPS	78	54	43	825	1000	0.561197
Deciduous	S40T70T30	LQPT_1	40	70	30	LQPT	1	10PTP	66	32	55	847	1000	0.554495
Deciduous	S40T70T30	LQPT_3	40	70	30	LQPT	3	BTOPA	119	454	2	425	1000	0.178873
Deciduous	S40T70T30	LQPT_3	40	70	30	LQPT	3	EETOD	112	251	9	628	1000	0.34369
Deciduous	S40T70T30	LQPT_3	40	70	30	LQPT	3	ETeSS	91	85	30	794	1000	0.54797
Deciduous	S40T70T30	LQPT_3	40	70	30	LQPT	3	ETrSS	90	82	31	797	1000	0.550474
Deciduous	S40T70T30	LQPT_3	40	70	30	LQPT	3	FC1	120	548	1	331	1000	0.124882
Deciduous	S40T70T30	LQPT_3	40	70	30	LQPT	3	FC5	118	368	3	511	1000	0.24191
Deciduous	S40T70T30	LQPT_3	40	70	30	LQPT	3	FC10	116	261	5	618	1000	0.346061
Deciduous	S40T70T30	LQPT_3	40	70	30	LQPT	3	MTeSPS	92	91	29	788	1000	0.537953
Deciduous	S40T70T30	LQPT_3	40	70	30	LQPT	3	MTP	118	348	3	531	1000	0.25985
Deciduous	S40T70T30	LQPT_3	40	70	30	LQPT	3	MTrSPS	91	85	30	794	1000	0.54797
Deciduous	S40T70T30	LQPT_3	40	70	30	LQPT	3	10PTP	86	77	35	802	1000	0.542023
Deciduous	S40T70T30	LQPT_5	40	70	30	LQPT	5	BTOPA	119	470	2	409	1000	0.168226
Deciduous	S40T70T30	LQPT_5	40	70	30	LQPT	5	EETOD	116	301	5	578	1000	0.299909
Deciduous	S40T70T30	LQPT_5	40	70	30	LQPT	5	ETeSS	95	115	26	764	1000	0.496752
Deciduous	S40T70T30	LQPT_5	40	70	30	LQPT	5	ETrSS	89	96	32	783	1000	0.51001
Deciduous	S40T70T30	LQPT_5	40	70	30	LQPT	5	FC1	120	617	1	262	1000	0.0907031
Deciduous	S40T70T30	LQPT_5	40	70	30	LQPT	5	FC5	118	427	3	452	1000	0.194922
Deciduous	S40T70T30	LQPT_5	40	70	30	LQPT	5	FC10	117	332	4	547	1000	0.27169
Deciduous	S40T70T30	LQPT_5	40	70	30	LQPT	5	MTeSPS	95	122	26	757	1000	0.481586
Deciduous	S40T70T30	LQPT_5	40	70	30	LQPT	5	MTP	116	291	5	588	1000	0.310836
Deciduous	S40T70T30	LQPT_5	40	70	30	LQPT	5	MTrSPS	92	105	29	774	1000	0.504302
Deciduous	S40T70T30	LQPT_5	40	70	30	LQPT	5	10PTP	89	94	32	785	1000	0.514851
Deciduous	S40T70T30	LQPT_025	40	70	30	LQPT	0.25	BTOPA	103	152	18	727	1000	0.459098
Deciduous	S40T70T30	LQPT_025	40	70	30	LQPT	0.25	EETOD	58	26	63	853	1000	0.518064
Deciduous	S40T70T30	LQPT_025	40	70	30	LQPT	0.25	ETeSS	102	141	19	738	1000	0.475743
Deciduous	S40T70T30	LQPT_025	40	70	30	LQPT	0.25	ETrSS	44	10	77	869	1000	0.462737
Deciduous	S40T70T30	LQPT_025	40	70	30	LQPT	0.25	FC1	115	380	6	499	1000	0.222104
Deciduous	S40T70T30	LQPT_025	40	70	30	LQPT	0.25	FC5	98	112	23	767	1000	0.518167
Deciduous	S40T70T30	LQPT_025	40	70	30	LQPT	0.25	FC10	69	39	52	840	1000	0.551424
Deciduous	S40T70T30	LQPT_025	40	70	30	LQPT	0.25	MTeSPS	88	82	33	797	1000	0.539742
Deciduous	S40T70T30	LQPT_025	40	70	30	LQPT	0.25	MTP	44	10	77	869	1000	0.462737
Deciduous	S40T70T30	LQPT_025	40	70	30	LQPT	0.25	MTrSPS	44	10	77	869	1000	0.462737
Deciduous	S40T70T30	LQPT_025	40	70	30	LQPT	0.25	10PTP	35	7	86	872	1000	0.391505
Deciduous	S40T70T30	LQPTH_1	40	70	30	LQPTH	1	BTOPA	115	296	6	583	1000	0.301795
Deciduous	S40T70T30	LQPTH_1	40	70	30	LQPTH	1	EETOD	97	97	24	782	1000	0.548595
Deciduous	S40T70T30	LQPTH_1	40	70	30	LQPTH	1	ETeSS	93	75	28	804	1000	0.585253
Deciduous	S40T70T30	LQPTH_1	40	70	30	LQPTH	1	ETrSS	84	60	37	819	1000	0.578539
Deciduous	S40T70T30	LQPTH_1	40	70	30	LQPTH	1	FC1	118	467	3	412	1000	0.167302
Deciduous	S40T70T30	LQPTH_1	40	70	30	LQPTH	1	FC5	115	227	6	652	1000	0.387223
Deciduous	S40T70T30	LQPTH_1	40	70	30	LQPTH	1	FC10	100	104	21	775	1000	0.546497
Deciduous	S40T70T30	LQPTH_1	40	70	30	LQPTH	1	MTeSPS	92	70	29	809	1000	0.593923
Deciduous	S40T70T30	LQPTH_1	40	70	30	LQPTH	1	MTP	115	235	6	644	1000	0.376133
Deciduous	S40T70T30	LQPTH_1	40	70	30	LQPTH	1	MTrSPS	86	64	35	815	1000	0.578185
Deciduous	S40T70T30	LQPTH_1	40	70	30	LQPTH	1	10PTP	73	47	48	832	1000	0.551802
Deciduous	S40T70T30	LQPTH_3	40	70	30	LQPTH	3	BTOPA	117	357	4	522	1000	0.248374
Deciduous	S40T70T30	LQPTH_3	40	70	30	LQPTH	3	EETOD	111	237	10	642	1000	0.358081
Deciduous	S40T70T30	LQPTH_3	40	70	30	LQPTH	3	ETeSS	95	113	26	766	1000	0.501191
Deciduous	S40T70T30	LQPTH_3	40	70	30	LQPTH	3	ETrSS	92	96	29	783	1000	0.525624
Deciduous	S40T70T30	LQPTH_3	40	70	30	LQPTH	3	FC1	120	490	1	389	1000	0.158353
Deciduous	S40T70T30	LQPTH_3	40	70	30	LQPTH	3	FC5	116	336	5	543	1000	0.264477
Deciduous	S40T70T30	LQPTH_3	40	70	30	LQPTH	3	FC10	112	259	9	620	1000	0.333695
Deciduous	S40T70T30	LQPTH_3	40	70	30	LQPTH	3	MTeSPS	90	94	31	785	1000	0.520102
Deciduous	S40T70T30	LQPTH_3	40	70	30	LQPTH	3	MTP	112	267	9	612	1000	0.323997
Deciduous	S40T70T30	LQPTH_3	40	70	30	LQPTH	3	MTrSPS	92	106	29	773	1000	0.501999
Deciduous	S40T70T30	LQPTH_3	40	70	30	LQPTH	3	10PTP	89	86	32	793	1000	0.534792
Deciduous	S40T70T30	LQPTH_5	40	70	30	LQPTH	5	BTOPA	118	387	3	492	1000	0.225868
Deciduous	S40T70T30	LQPTH_5	40	70	30	LQPTH	5	EETOD	112	276	9	603	1000	0.313425
Deciduous	S40T70T30	LQPTH_5	40	70	30	LQPTH	5	ETeSS	97	120	24	759	1000	0.495597
Deciduous	S40T70T30	LQPTH_5	40	70	30	LQPTH	5	ETrSS	92	99	29	780	1000	0.518395
Deciduous	S40T70T30	LQPTH_5	40	70	30	LQPTH	5	FC1	120	542	1	337	1000	0.128125
Deciduous	S40T70T30	LQPTH_5	40	70	30	LQPTH	5	FC5	118	389	3	490	1000	0.224232
Deciduous	S40T70T30	LQPTH_5	40	70	30	LQPTH	5	FC10	113	313	8	566	1000	0.276877
Deciduous	S40T70T30	LQPTH_5	40	70	30	LQPTH	5	MTeSPS	96	113	25	766	1000	0.506123
Deciduous	S40T70T30	LQPTH_5	40	70	30	LQPTH	5	MTP	111	249	10	630	1000	0.342439
Deciduous	S40T70T30	LQPTH_5	40	70	30	LQPTH	5	MTrSPS	97	122	24	757	1000	0.491293
Deciduous	S40T70T30	LQPTH_5	40	70	30	LQPTH	5	10PTP	92	90	29	789	1000	0.540462
Deciduous	S40T70T30	LQPTH_025	40	70	30	LQPTH	0.25	BTOPA	99	139	22	740	1000	0.465833
Deciduous	S40T70T30	LQPTH_025	40	70	30	LQPTH	0.25	EETOD	51	28	70	851	1000	0.45821
Deciduous	S40T70T30	LQPTH_025	40	70	30	LQPTH	0.25	ETeSS	99	139	22	740	1000	0.465833
Deciduous	S40T70T30	LQPTH_025	40	70	30	LQPTH	0.25	ETrSS	47	15	74	864	1000	0.470225
Deciduous	S40T70T30	LQPTH_025	40	70	30	LQPTH	0.25	FC1	112	244	9	635	1000	0.35269
Deciduous	S40T70T30	LQPTH_025	40	70	30	LQPTH	0.25	FC5	83	87	38	792	1000	0.49972
Deciduous	S40T70T30	LQPTH_025	40	70	30	LQPTH	0.25	FC10	56	41	65	838	1000	0.455086
Deciduous	S40T70T30	LQPTH_025	40	70	30	LQPTH	0.25	MTeSPS	102	151	19	728	1000	0.456477
Deciduous	S40T70T30	LQPTH_025	40	70	30	LQPTH	0.25	MTP	47	15	74	864	1000	0.470225
Deciduous	S40T70T30	LQPTH_025	40	70	30	LQPTH	0.25	MTrSPS	47	15	74	864	1000	0.470225
Deciduous	S40T70T30	LQPTH_025	40	70	30	LQPTH	0.25	10PTP	21	4	100	875	1000	0.256877
Deciduous	S40T70T30	PT_1	40	70	30	PT	1	BTOPA	115	297	6	582	1000	0.300709
Deciduous	S40T70T30	PT_1	40	70	30	PT	1	EETOD	101	94	20	785	1000	0.575909
Deciduous	S40T70T30	PT_1	40	70	30	PT	1	ETeSS	99	85	22	794	1000	0.589207
Deciduous	S40T70T30	PT_1	40	70	30	PT	1	ETrSS	82	47	39	832	1000	0.606915
Deciduous	S40T70T30	PT_1	40	70	30	PT	1	FC1	118	504	3	375	1000	0.144269
Deciduous	S40T70T30	PT_1	40	70	30	PT	1	FC5	115	224	6	655	1000	0.391473
Deciduous	S40T70T30	PT_1	40	70	30	PT	1	FC10	102	100	19	779	1000	0.565877
Deciduous	S40T70T30	PT_1	40	70	30	PT	1	MTeSPS	94	64	27	815	1000	0.622037
Deciduous	S40T70T30	PT_1	40	70	30	PT	1	MTP	108	132	13	747	1000	0.521326
Deciduous	S40T70T30	PT_1	40	70	30	PT	1	MTrSPS	84	50	37	829	1000	0.609115
Deciduous	S40T70T30	PT_1	40	70	30	PT	1	10PTP	69	34	52	845	1000	0.568
Deciduous	S40T70T30	PT_3	40	70	30	PT	3	BTOPA	119	474	2	405	1000	0.165635
Deciduous	S40T70T30	PT_3	40	70	30	PT	3	EETOD	114	273	7	606	1000	0.324236
Deciduous	S40T70T30	PT_3	40	70	30	PT	3	ETeSS	96	104	25	775	1000	0.526779
Deciduous	S40T70T30	PT_3	40	70	30	PT	3	ETrSS	91	77	30	802	1000	0.569146
Deciduous	S40T70T30	PT_3	40	70	30	PT	3	FC1	120	611	1	268	1000	0.0934649
Deciduous	S40T70T30	PT_3	40	70	30	PT	3	FC5	118	415	3	464	1000	0.203831
Deciduous	S40T70T30	PT_3	40	70	30	PT	3	FC10	115	296	6	583	1000	0.301795
Deciduous	S40T70T30	PT_3	40	70	30	PT	3	MTeSPS	96	102	25	777	1000	0.531511
Deciduous	S40T70T30	PT_3	40	70	30	PT	3	MTP	115	300	6	579	1000	0.297472
Deciduous	S40T70T30	PT_3	40	70	30	PT	3	MTrSPS	91	80	30	799	1000	0.561085
Deciduous	S40T70T30	PT_3	40	70	30	PT	3	10PTP	89	75	32	804	1000	0.563821
Deciduous	S40T70T30	PT_5	40	70	30	PT	5	BTOPA	119	564	2	315	1000	0.113844
Deciduous	S40T70T30	PT_5	40	70	30	PT	5	EETOD	118	389	3	490	1000	0.224232
Deciduous	S40T70T30	PT_5	40	70	30	PT	5	ETeSS	95	122	26	757	1000	0.481586
Deciduous	S40T70T30	PT_5	40	70	30	PT	5	ETrSS	94	117	27	762	1000	0.487431
Deciduous	S40T70T30	PT_5	40	70	30	PT	5	FC1	120	688	1	191	1000	0.0606219
Deciduous	S40T70T30	PT_5	40	70	30	PT	5	FC5	119	529	2	350	1000	0.132614
Deciduous	S40T70T30	PT_5	40	70	30	PT	5	FC10	118	424	3	455	1000	0.197121
Deciduous	S40T70T30	PT_5	40	70	30	PT	5	MTeSPS	99	141	22	738	1000	0.461904
Deciduous	S40T70T30	PT_5	40	70	30	PT	5	MTP	119	468	2	411	1000	0.169532
Deciduous	S40T70T30	PT_5	40	70	30	PT	5	MTrSPS	101	143	20	736	1000	0.467237
Deciduous	S40T70T30	PT_5	40	70	30	PT	5	10PTP	94	117	27	762	1000	0.487431
Deciduous	S40T70T30	PT_025	40	70	30	PT	0.25	BTOPA	100	143	21	736	1000	0.462637
Deciduous	S40T70T30	PT_025	40	70	30	PT	0.25	EETOD	57	29	64	850	1000	0.500505
Deciduous	S40T70T30	PT_025	40	70	30	PT	0.25	ETeSS	96	115	25	764	1000	0.501669
Deciduous	S40T70T30	PT_025	40	70	30	PT	0.25	ETrSS	49	16	72	863	1000	0.483174
Deciduous	S40T70T30	PT_025	40	70	30	PT	0.25	FC1	113	378	8	501	1000	0.217321
Deciduous	S40T70T30	PT_025	40	70	30	PT	0.25	FC5	95	104	26	775	1000	0.521781
Deciduous	S40T70T30	PT_025	40	70	30	PT	0.25	FC10	63	46	58	833	1000	0.48925
Deciduous	S40T70T30	PT_025	40	70	30	PT	0.25	MTeSPS	99	122	22	757	1000	0.500898
Deciduous	S40T70T30	PT_025	40	70	30	PT	0.25	MTP	49	16	72	863	1000	0.483174
Deciduous	S40T70T30	PT_025	40	70	30	PT	0.25	MTrSPS	49	16	72	863	1000	0.483174
Deciduous	S40T70T30	PT_025	40	70	30	PT	0.25	10PTP	30	5	91	874	1000	0.349285
Deciduous	S40T70T30	Q_1	40	70	30	Q	1	BTOPA	116	352	5	527	1000	0.249596
Deciduous	S40T70T30	Q_1	40	70	30	Q	1	EETOD	110	211	11	668	1000	0.390642
Deciduous	S40T70T30	Q_1	40	70	30	Q	1	ETeSS	97	114	24	765	1000	0.508788
Deciduous	S40T70T30	Q_1	40	70	30	Q	1	ETrSS	94	103	27	776	1000	0.519099
Deciduous	S40T70T30	Q_1	40	70	30	Q	1	FC1	119	600	2	279	1000	0.0960988
Deciduous	S40T70T30	Q_1	40	70	30	Q	1	FC5	117	370	4	509	1000	0.236962
Deciduous	S40T70T30	Q_1	40	70	30	Q	1	FC10	112	269	9	610	1000	0.321617
Deciduous	S40T70T30	Q_1	40	70	30	Q	1	MTeSPS	95	105	26	774	1000	0.519442
Deciduous	S40T70T30	Q_1	40	70	30	Q	1	MTP	117	411	4	468	1000	0.203797
Deciduous	S40T70T30	Q_1	40	70	30	Q	1	MTrSPS	99	122	22	757	1000	0.500898
Deciduous	S40T70T30	Q_1	40	70	30	Q	1	10PTP	94	103	27	776	1000	0.519099
Deciduous	S40T70T30	Q_3	40	70	30	Q	3	BTOPA	119	520	2	359	1000	0.137706
Deciduous	S40T70T30	Q_3	40	70	30	Q	3	EETOD	110	275	11	604	1000	0.307221
Deciduous	S40T70T30	Q_3	40	70	30	Q	3	ETeSS	93	130	28	749	1000	0.455236
Deciduous	S40T70T30	Q_3	40	70	30	Q	3	ETrSS	98	140	23	739	1000	0.459198
Deciduous	S40T70T30	Q_3	40	70	30	Q	3	FC1	120	632	1	247	1000	0.0839575
Deciduous	S40T70T30	Q_3	40	70	30	Q	3	FC5	118	440	3	439	1000	0.185608
Deciduous	S40T70T30	Q_3	40	70	30	Q	3	FC10	115	340	6	539	1000	0.257335
Deciduous	S40T70T30	Q_3	40	70	30	Q	3	MTeSPS	103	171	18	708	1000	0.424994
Deciduous	S40T70T30	Q_3	40	70	30	Q	3	MTP	119	520	2	359	1000	0.137706
Deciduous	S40T70T30	Q_3	40	70	30	Q	3	MTrSPS	104	176	17	703	1000	0.420838
Deciduous	S40T70T30	Q_3	40	70	30	Q	3	10PTP	98	140	23	739	1000	0.459198
Deciduous	S40T70T30	Q_5	40	70	30	Q	5	BTOPA	118	413	3	466	1000	0.205346
Deciduous	S40T70T30	Q_5	40	70	30	Q	5	EETOD	111	263	10	616	1000	0.325079
Deciduous	S40T70T30	Q_5	40	70	30	Q	5	ETeSS	94	142	27	737	1000	0.436456
Deciduous	S40T70T30	Q_5	40	70	30	Q	5	ETrSS	88	130	33	749	1000	0.430556
Deciduous	S40T70T30	Q_5	40	70	30	Q	5	FC1	120	563	1	316	1000	0.116976
Deciduous	S40T70T30	Q_5	40	70	30	Q	5	FC5	118	387	3	492	1000	0.225868
Deciduous	S40T70T30	Q_5	40	70	30	Q	5	FC10	111	295	10	584	1000	0.288626
Deciduous	S40T70T30	Q_5	40	70	30	Q	5	MTeSPS	97	157	24	722	1000	0.422706
Deciduous	S40T70T30	Q_5	40	70	30	Q	5	MTP	113	308	8	571	1000	0.282011
Deciduous	S40T70T30	Q_5	40	70	30	Q	5	MTrSPS	100	171	21	708	1000	0.411797
Deciduous	S40T70T30	Q_5	40	70	30	Q	5	10PTP	93	140	28	739	1000	0.43551
Deciduous	S40T70T30	Q_025	40	70	30	Q	0.25	BTOPA	116	368	5	511	1000	0.235455
Deciduous	S40T70T30	Q_025	40	70	30	Q	0.25	EETOD	111	204	10	675	1000	0.405176
Deciduous	S40T70T30	Q_025	40	70	30	Q	0.25	ETeSS	101	117	20	762	1000	0.521387
Deciduous	S40T70T30	Q_025	40	70	30	Q	0.25	ETrSS	103	129	18	750	1000	0.50481
Deciduous	S40T70T30	Q_025	40	70	30	Q	0.25	FC1	120	638	1	241	1000	0.0813211
Deciduous	S40T70T30	Q_025	40	70	30	Q	0.25	FC5	116	418	5	461	1000	0.195469
Deciduous	S40T70T30	Q_025	40	70	30	Q	0.25	FC10	114	285	7	594	1000	0.310413
Deciduous	S40T70T30	Q_025	40	70	30	Q	0.25	MTeSPS	101	107	20	772	1000	0.544254
Deciduous	S40T70T30	Q_025	40	70	30	Q	0.25	MTP	117	523	4	356	1000	0.130535
Deciduous	S40T70T30	Q_025	40	70	30	Q	0.25	MTrSPS	105	150	16	729	1000	0.471825
Deciduous	S40T70T30	Q_025	40	70	30	Q	0.25	10PTP	103	129	18	750	1000	0.50481
Deciduous	S40T70T30	QH_1	40	70	30	QH	1	BTOPA	118	289	3	590	1000	0.320149
Deciduous	S40T70T30	QH_1	40	70	30	QH	1	EETOD	102	111	19	768	1000	0.539748
Deciduous	S40T70T30	QH_1	40	70	30	QH	1	ETeSS	89	72	32	807	1000	0.572083
Deciduous	S40T70T30	QH_1	40	70	30	QH	1	ETrSS	89	83	32	796	1000	0.542518
Deciduous	S40T70T30	QH_1	40	70	30	QH	1	FC1	120	475	1	404	1000	0.167847
Deciduous	S40T70T30	QH_1	40	70	30	QH	1	FC5	117	214	4	665	1000	0.413818
Deciduous	S40T70T30	QH_1	40	70	30	QH	1	FC10	105	122	16	757	1000	0.529116
Deciduous	S40T70T30	QH_1	40	70	30	QH	1	MTeSPS	86	69	35	810	1000	0.563923
Deciduous	S40T70T30	QH_1	40	70	30	QH	1	MTP	110	152	11	727	1000	0.489981
Deciduous	S40T70T30	QH_1	40	70	30	QH	1	MTrSPS	91	89	30	790	1000	0.537756
Deciduous	S40T70T30	QH_1	40	70	30	QH	1	10PTP	85	64	36	815	1000	0.572544
Deciduous	S40T70T30	QH_3	40	70	30	QH	3	BTOPA	111	265	10	614	1000	0.322673
Deciduous	S40T70T30	QH_3	40	70	30	QH	3	EETOD	102	148	19	731	1000	0.462158
Deciduous	S40T70T30	QH_3	40	70	30	QH	3	ETeSS	94	118	27	761	1000	0.485261
Deciduous	S40T70T30	QH_3	40	70	30	QH	3	ETrSS	87	99	34	780	1000	0.492343
Deciduous	S40T70T30	QH_3	40	70	30	QH	3	FC1	116	337	5	542	1000	0.263525
Deciduous	S40T70T30	QH_3	40	70	30	QH	3	FC5	110	222	11	657	1000	0.374758
Deciduous	S40T70T30	QH_3	40	70	30	QH	3	FC10	104	168	17	711	1000	0.434555
Deciduous	S40T70T30	QH_3	40	70	30	QH	3	MTeSPS	95	125	26	754	1000	0.475257
Deciduous	S40T70T30	QH_3	40	70	30	QH	3	MTP	108	196	13	683	1000	0.40529
Deciduous	S40T70T30	QH_3	40	70	30	QH	3	MTrSPS	91	116	30	763	1000	0.474643
Deciduous	S40T70T30	QH_3	40	70	30	QH	3	10PTP	87	89	34	790	1000	0.516525
Deciduous	S40T70T30	QH_5	40	70	30	QH	5	BTOPA	114	341	7	538	1000	0.253043
Deciduous	S40T70T30	QH_5	40	70	30	QH	5	EETOD	108	226	13	653	1000	0.361256
Deciduous	S40T70T30	QH_5	40	70	30	QH	5	ETeSS	89	120	32	759	1000	0.45602
Deciduous	S40T70T30	QH_5	40	70	30	QH	5	ETrSS	90	124	31	755	1000	0.452707
Deciduous	S40T70T30	QH_5	40	70	30	QH	5	FC1	119	445	2	434	1000	0.185068
Deciduous	S40T70T30	QH_5	40	70	30	QH	5	FC5	112	316	9	563	1000	0.270358
Deciduous	S40T70T30	QH_5	40	70	30	QH	5	FC10	108	244	13	635	1000	0.337315
Deciduous	S40T70T30	QH_5	40	70	30	QH	5	MTeSPS	90	122	31	757	1000	0.456861
Deciduous	S40T70T30	QH_5	40	70	30	QH	5	MTP	111	282	10	597	1000	0.302926
Deciduous	S40T70T30	QH_5	40	70	30	QH	5	MTrSPS	90	132	31	747	1000	0.436524
Deciduous	S40T70T30	QH_5	40	70	30	QH	5	10PTP	89	120	32	759	1000	0.45602
Deciduous	S40T70T30	QH_025	40	70	30	QH	0.25	BTOPA	108	139	13	740	1000	0.506855
Deciduous	S40T70T30	QH_025	40	70	30	QH	0.25	EETOD	74	53	47	826	1000	0.539735
Deciduous	S40T70T30	QH_025	40	70	30	QH	0.25	ETeSS	95	95	26	784	1000	0.543431
Deciduous	S40T70T30	QH_025	40	70	30	QH	0.25	ETrSS	79	65	42	814	1000	0.53509
Deciduous	S40T70T30	QH_025	40	70	30	QH	0.25	FC1	119	261	2	618	1000	0.357031
Deciduous	S40T70T30	QH_025	40	70	30	QH	0.25	FC5	99	100	22	779	1000	0.55121
Deciduous	S40T70T30	QH_025	40	70	30	QH	0.25	FC10	79	64	42	815	1000	0.537913
Deciduous	S40T70T30	QH_025	40	70	30	QH	0.25	MTeSPS	84	75	37	804	1000	0.536274
Deciduous	S40T70T30	QH_025	40	70	30	QH	0.25	MTP	95	96	26	783	1000	0.54097
Deciduous	S40T70T30	QH_025	40	70	30	QH	0.25	MTrSPS	84	75	37	804	1000	0.536274
Deciduous	S40T70T30	QH_025	40	70	30	QH	0.25	10PTP	74	55	47	824	1000	0.533782
Deciduous	S40T70T30	QP_1	40	70	30	QP	1	BTOPA	114	197	7	682	1000	0.428152
Deciduous	S40T70T30	QP_1	40	70	30	QP	1	EETOD	101	101	20	778	1000	0.558581
Deciduous	S40T70T30	QP_1	40	70	30	QP	1	ETeSS	85	63	36	816	1000	0.575443
Deciduous	S40T70T30	QP_1	40	70	30	QP	1	ETrSS	82	60	39	819	1000	0.566997
Deciduous	S40T70T30	QP_1	40	70	30	QP	1	FC1	118	286	3	593	1000	0.323553
Deciduous	S40T70T30	QP_1	40	70	30	QP	1	FC5	108	159	13	720	1000	0.468128
Deciduous	S40T70T30	QP_1	40	70	30	QP	1	FC10	99	100	22	779	1000	0.55121
Deciduous	S40T70T30	QP_1	40	70	30	QP	1	MTeSPS	82	60	39	819	1000	0.566997
Deciduous	S40T70T30	QP_1	40	70	30	QP	1	MTP	107	152	14	727	1000	0.476872
Deciduous	S40T70T30	QP_1	40	70	30	QP	1	MTrSPS	83	60	38	819	1000	0.572787
Deciduous	S40T70T30	QP_1	40	70	30	QP	1	10PTP	78	54	43	825	1000	0.561197
Deciduous	S40T70T30	QP_3	40	70	30	QP	3	BTOPA	119	471	2	408	1000	0.167576
Deciduous	S40T70T30	QP_3	40	70	30	QP	3	EETOD	114	246	7	633	1000	0.357672
Deciduous	S40T70T30	QP_3	40	70	30	QP	3	ETeSS	86	86	35	793	1000	0.518649
Deciduous	S40T70T30	QP_3	40	70	30	QP	3	ETrSS	87	88	34	791	1000	0.519022
Deciduous	S40T70T30	QP_3	40	70	30	QP	3	FC1	119	530	2	349	1000	0.132055
Deciduous	S40T70T30	QP_3	40	70	30	QP	3	FC5	118	353	3	526	1000	0.255258
Deciduous	S40T70T30	QP_3	40	70	30	QP	3	FC10	115	256	6	623	1000	0.348612
Deciduous	S40T70T30	QP_3	40	70	30	QP	3	MTeSPS	86	86	35	793	1000	0.518649
Deciduous	S40T70T30	QP_3	40	70	30	QP	3	MTP	118	352	3	527	1000	0.256171
Deciduous	S40T70T30	QP_3	40	70	30	QP	3	MTrSPS	90	93	31	786	1000	0.522552
Deciduous	S40T70T30	QP_3	40	70	30	QP	3	10PTP	87	88	34	791	1000	0.519022
Deciduous	S40T70T30	QP_5	40	70	30	QP	5	BTOPA	119	535	2	344	1000	0.129281
Deciduous	S40T70T30	QP_5	40	70	30	QP	5	EETOD	118	329	3	550	1000	0.277988
Deciduous	S40T70T30	QP_5	40	70	30	QP	5	ETeSS	89	102	32	777	1000	0.49582
Deciduous	S40T70T30	QP_5	40	70	30	QP	5	ETrSS	88	101	33	778	1000	0.492927
Deciduous	S40T70T30	QP_5	40	70	30	QP	5	FC1	120	613	1	266	1000	0.0925402
Deciduous	S40T70T30	QP_5	40	70	30	QP	5	FC5	118	434	3	445	1000	0.189865
Deciduous	S40T70T30	QP_5	40	70	30	QP	5	FC10	118	341	3	538	1000	0.266403
Deciduous	S40T70T30	QP_5	40	70	30	QP	5	MTeSPS	92	113	29	766	1000	0.486233
Deciduous	S40T70T30	QP_5	40	70	30	QP	5	MTP	119	535	2	344	1000	0.129281
Deciduous	S40T70T30	QP_5	40	70	30	QP	5	MTrSPS	92	108	29	771	1000	0.497432
Deciduous	S40T70T30	QP_5	40	70	30	QP	5	10PTP	88	101	33	778	1000	0.492927
Deciduous	S40T70T30	QP_025	40	70	30	QP	0.25	BTOPA	120	258	1	621	1000	0.364455
Deciduous	S40T70T30	QP_025	40	70	30	QP	0.25	EETOD	90	83	31	796	1000	0.547859
Deciduous	S40T70T30	QP_025	40	70	30	QP	0.25	ETeSS	75	52	46	827	1000	0.54894
Deciduous	S40T70T30	QP_025	40	70	30	QP	0.25	ETrSS	76	57	45	822	1000	0.540155
Deciduous	S40T70T30	QP_025	40	70	30	QP	0.25	FC1	116	221	5	658	1000	0.399648
Deciduous	S40T70T30	QP_025	40	70	30	QP	0.25	FC5	104	136	17	743	1000	0.494916
Deciduous	S40T70T30	QP_025	40	70	30	QP	0.25	FC10	92	84	29	795	1000	0.555832
Deciduous	S40T70T30	QP_025	40	70	30	QP	0.25	MTeSPS	73	52	48	827	1000	0.536501
Deciduous	S40T70T30	QP_025	40	70	30	QP	0.25	MTP	120	258	1	621	1000	0.364455
Deciduous	S40T70T30	QP_025	40	70	30	QP	0.25	MTrSPS	75	52	46	827	1000	0.54894
Deciduous	S40T70T30	QP_025	40	70	30	QP	0.25	10PTP	71	46	50	833	1000	0.542173
Deciduous	S40T70T30	T_1	40	70	30	T	1	BTOPA	113	462	8	417	1000	0.155967
Deciduous	S40T70T30	T_1	40	70	30	T	1	EETOD	108	192	13	687	1000	0.411596
Deciduous	S40T70T30	T_1	40	70	30	T	1	ETeSS	101	159	20	720	1000	0.437248
Deciduous	S40T70T30	T_1	40	70	30	T	1	ETrSS	76	94	45	785	1000	0.443688
Deciduous	S40T70T30	T_1	40	70	30	T	1	FC1	121	779	0	100	1000	0.0301295
Deciduous	S40T70T30	T_1	40	70	30	T	1	FC5	113	488	8	391	1000	0.139722
Deciduous	S40T70T30	T_1	40	70	30	T	1	FC10	108	217	13	662	1000	0.373894
Deciduous	S40T70T30	T_1	40	70	30	T	1	MTeSPS	101	157	20	722	1000	0.440871
Deciduous	S40T70T30	T_1	40	70	30	T	1	MTP	113	429	8	450	1000	0.178318
Deciduous	S40T70T30	T_1	40	70	30	T	1	MTrSPS	68	67	53	812	1000	0.462679
Deciduous	S40T70T30	T_1	40	70	30	T	1	10PTP	57	36	64	843	1000	0.47779
Deciduous	S40T70T30	T_3	40	70	30	T	3	BTOPA	117	647	4	232	1000	0.0701488
Deciduous	S40T70T30	T_3	40	70	30	T	3	EETOD	114	554	7	325	1000	0.105754
Deciduous	S40T70T30	T_3	40	70	30	T	3	ETeSS	98	159	23	720	1000	0.423697
Deciduous	S40T70T30	T_3	40	70	30	T	3	ETrSS	83	114	38	765	1000	0.437716
Deciduous	S40T70T30	T_3	40	70	30	T	3	FC1	121	867	0	12	1000	0.0033383
Deciduous	S40T70T30	T_3	40	70	30	T	3	FC5	119	723	2	156	1000	0.0450927
Deciduous	S40T70T30	T_3	40	70	30	T	3	FC10	117	638	4	241	1000	0.0739806
Deciduous	S40T70T30	T_3	40	70	30	T	3	MTeSPS	100	168	21	711	1000	0.416926
Deciduous	S40T70T30	T_3	40	70	30	T	3	MTP	118	700	3	179	1000	0.0513384
Deciduous	S40T70T30	T_3	40	70	30	T	3	MTrSPS	89	122	32	757	1000	0.451836
Deciduous	S40T70T30	T_3	40	70	30	T	3	10PTP	74	107	47	772	1000	0.403559
Deciduous	S40T70T30	T_5	40	70	30	T	5	BTOPA	114	625	7	254	1000	0.0721737
Deciduous	S40T70T30	T_5	40	70	30	T	5	EETOD	114	626	7	253	1000	0.0717386
Deciduous	S40T70T30	T_5	40	70	30	T	5	ETeSS	101	199	20	680	1000	0.371412
Deciduous	S40T70T30	T_5	40	70	30	T	5	ETrSS	68	152	53	727	1000	0.287601
Deciduous	S40T70T30	T_5	40	70	30	T	5	FC1	120	863	1	16	1000	0.00244079
Deciduous	S40T70T30	T_5	40	70	30	T	5	FC5	119	817	2	62	1000	0.0138328
Deciduous	S40T70T30	T_5	40	70	30	T	5	FC10	114	637	7	242	1000	0.0670155
Deciduous	S40T70T30	T_5	40	70	30	T	5	MTeSPS	98	181	23	698	1000	0.386433
Deciduous	S40T70T30	T_5	40	70	30	T	5	MTP	114	637	7	242	1000	0.0670155
Deciduous	S40T70T30	T_5	40	70	30	T	5	MTrSPS	68	152	53	727	1000	0.287601
Deciduous	S40T70T30	T_5	40	70	30	T	5	10PTP	67	140	54	739	1000	0.301922
Deciduous	S40T70T30	T_025	40	70	30	T	0.25	BTOPA	101	152	20	727	1000	0.450082
Deciduous	S40T70T30	T_025	40	70	30	T	0.25	EETOD	54	23	67	856	1000	0.498233
Deciduous	S40T70T30	T_025	40	70	30	T	0.25	ETeSS	82	86	39	793	1000	0.496666
Deciduous	S40T70T30	T_025	40	70	30	T	0.25	ETrSS	50	20	71	859	1000	0.477192
Deciduous	S40T70T30	T_025	40	70	30	T	0.25	FC1	113	352	8	527	1000	0.239656
Deciduous	S40T70T30	T_025	40	70	30	T	0.25	FC5	94	115	27	764	1000	0.491808
Deciduous	S40T70T30	T_025	40	70	30	T	0.25	FC10	62	47	59	832	1000	0.479428
Deciduous	S40T70T30	T_025	40	70	30	T	0.25	MTeSPS	83	87	38	792	1000	0.49972
Deciduous	S40T70T30	T_025	40	70	30	T	0.25	MTP	50	20	71	859	1000	0.477192
Deciduous	S40T70T30	T_025	40	70	30	T	0.25	MTrSPS	44	17	77	862	1000	0.437927
Deciduous	S40T70T30	T_025	40	70	30	T	0.25	10PTP	32	4	89	875	1000	0.372842
Deciduous	S40T70T30	TQ_1	40	70	30	TQ	1	BTOPA	116	344	5	535	1000	0.256941
Deciduous	S40T70T30	TQ_1	40	70	30	TQ	1	EETOD	108	135	13	744	1000	0.515063
Deciduous	S40T70T30	TQ_1	40	70	30	TQ	1	ETeSS	103	119	18	760	1000	0.526404
Deciduous	S40T70T30	TQ_1	40	70	30	TQ	1	ETrSS	82	64	39	815	1000	0.555398
Deciduous	S40T70T30	TQ_1	40	70	30	TQ	1	FC1	120	611	1	268	1000	0.0934649
Deciduous	S40T70T30	TQ_1	40	70	30	TQ	1	FC5	116	317	5	562	1000	0.283192
Deciduous	S40T70T30	TQ_1	40	70	30	TQ	1	FC10	109	167	12	712	1000	0.457917
Deciduous	S40T70T30	TQ_1	40	70	30	TQ	1	MTeSPS	105	132	16	747	1000	0.507727
Deciduous	S40T70T30	TQ_1	40	70	30	TQ	1	MTP	116	344	5	535	1000	0.256941
Deciduous	S40T70T30	TQ_1	40	70	30	TQ	1	MTrSPS	80	61	41	818	1000	0.552392
Deciduous	S40T70T30	TQ_1	40	70	30	TQ	1	10PTP	71	52	50	827	1000	0.523885
Deciduous	S40T70T30	TQ_3	40	70	30	TQ	3	BTOPA	117	397	4	482	1000	0.214668
Deciduous	S40T70T30	TQ_3	40	70	30	TQ	3	EETOD	111	234	10	645	1000	0.362108
Deciduous	S40T70T30	TQ_3	40	70	30	TQ	3	ETeSS	84	82	37	797	1000	0.517883
Deciduous	S40T70T30	TQ_3	40	70	30	TQ	3	ETrSS	85	89	36	790	1000	0.505718
Deciduous	S40T70T30	TQ_3	40	70	30	TQ	3	FC1	120	512	1	367	1000	0.14508
Deciduous	S40T70T30	TQ_3	40	70	30	TQ	3	FC5	116	345	5	534	1000	0.256012
Deciduous	S40T70T30	TQ_3	40	70	30	TQ	3	FC10	111	260	10	619	1000	0.328722
Deciduous	S40T70T30	TQ_3	40	70	30	TQ	3	MTeSPS	84	82	37	797	1000	0.517883
Deciduous	S40T70T30	TQ_3	40	70	30	TQ	3	MTP	117	397	4	482	1000	0.214668
Deciduous	S40T70T30	TQ_3	40	70	30	TQ	3	MTrSPS	88	102	33	777	1000	0.490604
Deciduous	S40T70T30	TQ_3	40	70	30	TQ	3	10PTP	84	84	37	795	1000	0.512773
Deciduous	S40T70T30	TQ_5	40	70	30	TQ	5	BTOPA	118	423	3	456	1000	0.197858
Deciduous	S40T70T30	TQ_5	40	70	30	TQ	5	EETOD	111	277	10	602	1000	0.308607
Deciduous	S40T70T30	TQ_5	40	70	30	TQ	5	ETeSS	86	117	35	762	1000	0.447019
Deciduous	S40T70T30	TQ_5	40	70	30	TQ	5	ETrSS	94	139	27	740	1000	0.442231
Deciduous	S40T70T30	TQ_5	40	70	30	TQ	5	FC1	120	581	1	298	1000	0.107852
Deciduous	S40T70T30	TQ_5	40	70	30	TQ	5	FC5	118	406	3	473	1000	0.210717
Deciduous	S40T70T30	TQ_5	40	70	30	TQ	5	FC10	113	320	8	559	1000	0.269836
Deciduous	S40T70T30	TQ_5	40	70	30	TQ	5	MTeSPS	89	121	32	758	1000	0.453922
Deciduous	S40T70T30	TQ_5	40	70	30	TQ	5	MTP	113	319	8	560	1000	0.270831
Deciduous	S40T70T30	TQ_5	40	70	30	TQ	5	MTrSPS	100	167	21	712	1000	0.418651
Deciduous	S40T70T30	TQ_5	40	70	30	TQ	5	10PTP	94	141	27	738	1000	0.438371
Deciduous	S40T70T30	TQ_025	40	70	30	TQ	0.25	BTOPA	101	159	20	720	1000	0.437248
Deciduous	S40T70T30	TQ_025	40	70	30	TQ	0.25	EETOD	53	27	68	852	1000	0.476987
Deciduous	S40T70T30	TQ_025	40	70	30	TQ	0.25	ETeSS	97	145	24	734	1000	0.444875
Deciduous	S40T70T30	TQ_025	40	70	30	TQ	0.25	ETrSS	46	13	75	866	1000	0.46899
Deciduous	S40T70T30	TQ_025	40	70	30	TQ	0.25	FC1	114	381	7	498	1000	0.218073
Deciduous	S40T70T30	TQ_025	40	70	30	TQ	0.25	FC5	92	116	29	763	1000	0.47966
Deciduous	S40T70T30	TQ_025	40	70	30	TQ	0.25	FC10	61	47	60	832	1000	0.472553
Deciduous	S40T70T30	TQ_025	40	70	30	TQ	0.25	MTeSPS	88	105	33	774	1000	0.483715
Deciduous	S40T70T30	TQ_025	40	70	30	TQ	0.25	MTP	46	13	75	866	1000	0.46899
Deciduous	S40T70T30	TQ_025	40	70	30	TQ	0.25	MTrSPS	46	13	75	866	1000	0.46899
Deciduous	S40T70T30	TQ_025	40	70	30	TQ	0.25	10PTP	27	5	94	874	1000	0.318445
Deciduous	S40T90T10	Auto	40	90	10	Auto	1	BTOPA	118	319	3	560	1000	0.287998
Deciduous	S40T90T10	Auto	40	90	10	Auto	1	EETOD	91	76	30	803	1000	0.571866
Deciduous	S40T90T10	Auto	40	90	10	Auto	1	ETeSS	88	67	33	812	1000	0.580695
Deciduous	S40T90T10	Auto	40	90	10	Auto	1	ETrSS	88	67	33	812	1000	0.580695
Deciduous	S40T90T10	Auto	40	90	10	Auto	1	FC1	119	332	2	547	1000	0.278396
Deciduous	S40T90T10	Auto	40	90	10	Auto	1	FC5	108	135	13	744	1000	0.515063
Deciduous	S40T90T10	Auto	40	90	10	Auto	1	FC10	95	79	26	800	1000	0.584803
Deciduous	S40T90T10	Auto	40	90	10	Auto	1	MTeSPS	88	67	33	812	1000	0.580695
Deciduous	S40T90T10	Auto	40	90	10	Auto	1	MTP	118	319	3	560	1000	0.287998
Deciduous	S40T90T10	Auto	40	90	10	Auto	1	MTrSPS	89	72	32	807	1000	0.572083
Deciduous	S40T90T10	Auto	40	90	10	Auto	1	10PTP	88	67	33	812	1000	0.580695
Deciduous	S40T90T10	H_1	40	90	10	H	1	BTOPA	120	343	1	536	1000	0.271115
Deciduous	S40T90T10	H_1	40	90	10	H	1	EETOD	95	91	26	788	1000	0.553415
Deciduous	S40T90T10	H_1	40	90	10	H	1	ETeSS	66	28	55	851	1000	0.568275
Deciduous	S40T90T10	H_1	40	90	10	H	1	ETrSS	85	64	36	815	1000	0.572544
Deciduous	S40T90T10	H_1	40	90	10	H	1	FC1	120	419	1	460	1000	0.206892
Deciduous	S40T90T10	H_1	40	90	10	H	1	FC5	113	175	8	704	1000	0.460661
Deciduous	S40T90T10	H_1	40	90	10	H	1	FC10	98	100	23	779	1000	0.546266
Deciduous	S40T90T10	H_1	40	90	10	H	1	MTeSPS	66	28	55	851	1000	0.568275
Deciduous	S40T90T10	H_1	40	90	10	H	1	MTP	120	343	1	536	1000	0.271115
Deciduous	S40T90T10	H_1	40	90	10	H	1	MTrSPS	90	76	31	803	1000	0.5665
Deciduous	S40T90T10	H_1	40	90	10	H	1	10PTP	77	47	44	832	1000	0.576728
Deciduous	S40T90T10	H_3	40	90	10	H	3	BTOPA	120	430	1	449	1000	0.198736
Deciduous	S40T90T10	H_3	40	90	10	H	3	EETOD	116	249	5	630	1000	0.361279
Deciduous	S40T90T10	H_3	40	90	10	H	3	ETeSS	80	58	41	821	1000	0.561178
Deciduous	S40T90T10	H_3	40	90	10	H	3	ETrSS	92	105	29	774	1000	0.504302
Deciduous	S40T90T10	H_3	40	90	10	H	3	FC1	121	769	0	110	1000	0.0334582
Deciduous	S40T90T10	H_3	40	90	10	H	3	FC5	120	453	1	426	1000	0.182474
Deciduous	S40T90T10	H_3	40	90	10	H	3	FC10	118	313	3	566	1000	0.294167
Deciduous	S40T90T10	H_3	40	90	10	H	3	MTeSPS	80	58	41	821	1000	0.561178
Deciduous	S40T90T10	H_3	40	90	10	H	3	MTP	120	430	1	449	1000	0.198736
Deciduous	S40T90T10	H_3	40	90	10	H	3	MTrSPS	99	123	22	756	1000	0.498749
Deciduous	S40T90T10	H_3	40	90	10	H	3	10PTP	92	92	29	787	1000	0.535459
Deciduous	S40T90T10	H_5	40	90	10	H	5	BTOPA	120	473	1	406	1000	0.169141
Deciduous	S40T90T10	H_5	40	90	10	H	5	EETOD	118	348	3	531	1000	0.25985
Deciduous	S40T90T10	H_5	40	90	10	H	5	ETeSS	91	113	30	766	1000	0.481192
Deciduous	S40T90T10	H_5	40	90	10	H	5	ETrSS	96	119	25	760	1000	0.492904
Deciduous	S40T90T10	H_5	40	90	10	H	5	FC1	121	854	0	25	1000	0.00703447
Deciduous	S40T90T10	H_5	40	90	10	H	5	FC5	121	660	0	219	1000	0.0743312
Deciduous	S40T90T10	H_5	40	90	10	H	5	FC10	120	437	1	442	1000	0.193676
Deciduous	S40T90T10	H_5	40	90	10	H	5	MTeSPS	91	92	30	787	1000	0.530253
Deciduous	S40T90T10	H_5	40	90	10	H	5	MTP	118	359	3	520	1000	0.249844
Deciduous	S40T90T10	H_5	40	90	10	H	5	MTrSPS	97	136	24	743	1000	0.462391
Deciduous	S40T90T10	H_5	40	90	10	H	5	10PTP	91	104	30	775	1000	0.501507
Deciduous	S40T90T10	H_025	40	90	10	H	0.25	BTOPA	107	136	14	743	1000	0.508509
Deciduous	S40T90T10	H_025	40	90	10	H	0.25	EETOD	70	40	51	839	1000	0.554751
Deciduous	S40T90T10	H_025	40	90	10	H	0.25	ETeSS	68	37	53	842	1000	0.551324
Deciduous	S40T90T10	H_025	40	90	10	H	0.25	ETrSS	72	44	49	835	1000	0.554871
Deciduous	S40T90T10	H_025	40	90	10	H	0.25	FC1	116	174	5	705	1000	0.474796
Deciduous	S40T90T10	H_025	40	90	10	H	0.25	FC5	85	77	36	802	1000	0.536498
Deciduous	S40T90T10	H_025	40	90	10	H	0.25	FC10	72	44	49	835	1000	0.554871
Deciduous	S40T90T10	H_025	40	90	10	H	0.25	MTeSPS	60	24	61	855	1000	0.539724
Deciduous	S40T90T10	H_025	40	90	10	H	0.25	MTP	90	88	31	791	1000	0.535018
Deciduous	S40T90T10	H_025	40	90	10	H	0.25	MTrSPS	77	51	44	828	1000	0.564268
Deciduous	S40T90T10	H_025	40	90	10	H	0.25	10PTP	70	42	51	837	1000	0.548316
Deciduous	S40T90T10	L_1	40	90	10	L	1	BTOPA	119	325	2	554	1000	0.285327
Deciduous	S40T90T10	L_1	40	90	10	L	1	EETOD	113	222	8	657	1000	0.386552
Deciduous	S40T90T10	L_1	40	90	10	L	1	ETeSS	86	111	35	768	1000	0.459911
Deciduous	S40T90T10	L_1	40	90	10	L	1	ETrSS	96	147	25	732	1000	0.436424
Deciduous	S40T90T10	L_1	40	90	10	L	1	FC1	121	793	0	86	1000	0.0255735
Deciduous	S40T90T10	L_1	40	90	10	L	1	FC5	121	445	0	434	1000	0.19095
Deciduous	S40T90T10	L_1	40	90	10	L	1	FC10	118	284	3	595	1000	0.325842
Deciduous	S40T90T10	L_1	40	90	10	L	1	MTeSPS	86	111	35	768	1000	0.459911
Deciduous	S40T90T10	L_1	40	90	10	L	1	MTP	121	659	0	220	1000	0.0747501
Deciduous	S40T90T10	L_1	40	90	10	L	1	MTrSPS	100	164	21	715	1000	0.423877
Deciduous	S40T90T10	L_1	40	90	10	L	1	10PTP	96	147	25	732	1000	0.436424
Deciduous	S40T90T10	L_3	40	90	10	L	3	BTOPA	118	321	3	558	1000	0.285969
Deciduous	S40T90T10	L_3	40	90	10	L	3	EETOD	110	196	11	683	1000	0.413511
Deciduous	S40T90T10	L_3	40	90	10	L	3	ETeSS	69	66	52	813	1000	0.471634
Deciduous	S40T90T10	L_3	40	90	10	L	3	ETrSS	91	125	30	754	1000	0.455621
Deciduous	S40T90T10	L_3	40	90	10	L	3	FC1	121	719	0	160	1000	0.0511007
Deciduous	S40T90T10	L_3	40	90	10	L	3	FC5	119	400	2	479	1000	0.21851
Deciduous	S40T90T10	L_3	40	90	10	L	3	FC10	115	267	6	612	1000	0.335048
Deciduous	S40T90T10	L_3	40	90	10	L	3	MTeSPS	69	66	52	813	1000	0.471634
Deciduous	S40T90T10	L_3	40	90	10	L	3	MTP	121	654	0	225	1000	0.0768579
Deciduous	S40T90T10	L_3	40	90	10	L	3	MTrSPS	99	143	22	736	1000	0.458014
Deciduous	S40T90T10	L_3	40	90	10	L	3	10PTP	91	125	30	754	1000	0.455621
Deciduous	S40T90T10	L_5	40	90	10	L	5	BTOPA	121	536	0	343	1000	0.134096
Deciduous	S40T90T10	L_5	40	90	10	L	5	EETOD	115	253	6	626	1000	0.352409
Deciduous	S40T90T10	L_5	40	90	10	L	5	ETeSS	69	82	52	797	1000	0.430896
Deciduous	S40T90T10	L_5	40	90	10	L	5	ETrSS	93	147	28	732	1000	0.42229
Deciduous	S40T90T10	L_5	40	90	10	L	5	FC1	121	761	0	118	1000	0.0361672
Deciduous	S40T90T10	L_5	40	90	10	L	5	FC5	119	472	2	407	1000	0.166927
Deciduous	S40T90T10	L_5	40	90	10	L	5	FC10	118	306	3	573	1000	0.301524
Deciduous	S40T90T10	L_5	40	90	10	L	5	MTeSPS	69	82	52	797	1000	0.430896
Deciduous	S40T90T10	L_5	40	90	10	L	5	MTP	121	622	0	257	1000	0.0909011
Deciduous	S40T90T10	L_5	40	90	10	L	5	MTrSPS	99	165	22	714	1000	0.417649
Deciduous	S40T90T10	L_5	40	90	10	L	5	10PTP	93	147	28	732	1000	0.42229
Deciduous	S40T90T10	L_025	40	90	10	L	0.25	BTOPA	118	304	3	575	1000	0.303659
Deciduous	S40T90T10	L_025	40	90	10	L	0.25	EETOD	109	185	12	694	1000	0.427079
Deciduous	S40T90T10	L_025	40	90	10	L	0.25	ETeSS	90	118	31	761	1000	0.465306
Deciduous	S40T90T10	L_025	40	90	10	L	0.25	ETrSS	93	129	28	750	1000	0.457266
Deciduous	S40T90T10	L_025	40	90	10	L	0.25	FC1	121	732	0	147	1000	0.046346
Deciduous	S40T90T10	L_025	40	90	10	L	0.25	FC5	119	397	2	482	1000	0.220898
Deciduous	S40T90T10	L_025	40	90	10	L	0.25	FC10	115	243	6	636	1000	0.365385
Deciduous	S40T90T10	L_025	40	90	10	L	0.25	MTeSPS	90	118	31	761	1000	0.465306
Deciduous	S40T90T10	L_025	40	90	10	L	0.25	MTP	121	753	0	126	1000	0.0389181
Deciduous	S40T90T10	L_025	40	90	10	L	0.25	MTrSPS	100	155	21	724	1000	0.440008
Deciduous	S40T90T10	L_025	40	90	10	L	0.25	10PTP	93	129	28	750	1000	0.457266
Deciduous	S40T90T10	LQ_1	40	90	10	LQ	1	BTOPA	117	206	4	673	1000	0.425969
Deciduous	S40T90T10	LQ_1	40	90	10	LQ	1	EETOD	102	91	19	788	1000	0.588468
Deciduous	S40T90T10	LQ_1	40	90	10	LQ	1	ETeSS	76	51	45	828	1000	0.558145
Deciduous	S40T90T10	LQ_1	40	90	10	LQ	1	ETrSS	88	59	33	820	1000	0.604175
Deciduous	S40T90T10	LQ_1	40	90	10	LQ	1	FC1	119	429	2	450	1000	0.196471
Deciduous	S40T90T10	LQ_1	40	90	10	LQ	1	FC5	116	193	5	686	1000	0.442602
Deciduous	S40T90T10	LQ_1	40	90	10	LQ	1	FC10	107	108	14	771	1000	0.570377
Deciduous	S40T90T10	LQ_1	40	90	10	LQ	1	MTeSPS	73	43	48	836	1000	0.564443
Deciduous	S40T90T10	LQ_1	40	90	10	LQ	1	MTP	119	286	2	593	1000	0.327087
Deciduous	S40T90T10	LQ_1	40	90	10	LQ	1	MTrSPS	90	63	31	816	1000	0.603332
Deciduous	S40T90T10	LQ_1	40	90	10	LQ	1	10PTP	85	59	36	820	1000	0.587229
Deciduous	S40T90T10	LQ_3	40	90	10	LQ	3	BTOPA	118	280	3	599	1000	0.330469
Deciduous	S40T90T10	LQ_3	40	90	10	LQ	3	EETOD	112	175	9	704	1000	0.456499
Deciduous	S40T90T10	LQ_3	40	90	10	LQ	3	ETeSS	69	42	52	837	1000	0.541772
Deciduous	S40T90T10	LQ_3	40	90	10	LQ	3	ETrSS	89	76	32	803	1000	0.5611
Deciduous	S40T90T10	LQ_3	40	90	10	LQ	3	FC1	119	535	2	344	1000	0.129281
Deciduous	S40T90T10	LQ_3	40	90	10	LQ	3	FC5	118	286	3	593	1000	0.323553
Deciduous	S40T90T10	LQ_3	40	90	10	LQ	3	FC10	113	198	8	681	1000	0.422545
Deciduous	S40T90T10	LQ_3	40	90	10	LQ	3	MTeSPS	69	42	52	837	1000	0.541772
Deciduous	S40T90T10	LQ_3	40	90	10	LQ	3	MTP	120	542	1	337	1000	0.128125
Deciduous	S40T90T10	LQ_3	40	90	10	LQ	3	MTrSPS	91	88	30	791	1000	0.540287
Deciduous	S40T90T10	LQ_3	40	90	10	LQ	3	10PTP	89	76	32	803	1000	0.5611
Deciduous	S40T90T10	LQ_5	40	90	10	LQ	5	BTOPA	119	491	2	388	1000	0.154925
Deciduous	S40T90T10	LQ_5	40	90	10	LQ	5	EETOD	110	191	11	688	1000	0.421465
Deciduous	S40T90T10	LQ_5	40	90	10	LQ	5	ETeSS	75	66	46	813	1000	0.508509
Deciduous	S40T90T10	LQ_5	40	90	10	LQ	5	ETrSS	91	93	30	786	1000	0.52778
Deciduous	S40T90T10	LQ_5	40	90	10	LQ	5	FC1	120	579	1	300	1000	0.108847
Deciduous	S40T90T10	LQ_5	40	90	10	LQ	5	FC5	118	328	3	551	1000	0.278974
Deciduous	S40T90T10	LQ_5	40	90	10	LQ	5	FC10	116	227	5	652	1000	0.391067
Deciduous	S40T90T10	LQ_5	40	90	10	LQ	5	MTeSPS	75	66	46	813	1000	0.508509
Deciduous	S40T90T10	LQ_5	40	90	10	LQ	5	MTP	119	491	2	388	1000	0.154925
Deciduous	S40T90T10	LQ_5	40	90	10	LQ	5	MTrSPS	95	106	26	773	1000	0.517117
Deciduous	S40T90T10	LQ_5	40	90	10	LQ	5	10PTP	91	89	30	790	1000	0.537756
Deciduous	S40T90T10	LQ_025	40	90	10	LQ	0.25	BTOPA	110	156	11	723	1000	0.482376
Deciduous	S40T90T10	LQ_025	40	90	10	LQ	0.25	EETOD	92	78	29	801	1000	0.57176
Deciduous	S40T90T10	LQ_025	40	90	10	LQ	0.25	ETeSS	70	37	51	842	1000	0.564585
Deciduous	S40T90T10	LQ_025	40	90	10	LQ	0.25	ETrSS	78	52	43	827	1000	0.567277
Deciduous	S40T90T10	LQ_025	40	90	10	LQ	0.25	FC1	118	226	3	653	1000	0.400134
Deciduous	S40T90T10	LQ_025	40	90	10	LQ	0.25	FC5	102	121	19	758	1000	0.517298
Deciduous	S40T90T10	LQ_025	40	90	10	LQ	0.25	FC10	92	78	29	801	1000	0.57176
Deciduous	S40T90T10	LQ_025	40	90	10	LQ	0.25	MTeSPS	70	37	51	842	1000	0.564585
Deciduous	S40T90T10	LQ_025	40	90	10	LQ	0.25	MTP	120	367	1	512	1000	0.249203
Deciduous	S40T90T10	LQ_025	40	90	10	LQ	0.25	MTrSPS	80	55	41	824	1000	0.570143
Deciduous	S40T90T10	LQ_025	40	90	10	LQ	0.25	10PTP	78	50	43	829	1000	0.573441
Deciduous	S40T90T10	LQP_1	40	90	10	LQP	1	BTOPA	111	181	10	698	1000	0.442069
Deciduous	S40T90T10	LQP_1	40	90	10	LQP	1	EETOD	96	89	25	790	1000	0.563603
Deciduous	S40T90T10	LQP_1	40	90	10	LQP	1	ETeSS	81	54	40	825	1000	0.579098
Deciduous	S40T90T10	LQP_1	40	90	10	LQP	1	ETrSS	81	54	40	825	1000	0.579098
Deciduous	S40T90T10	LQP_1	40	90	10	LQP	1	FC1	118	246	3	633	1000	0.372657
Deciduous	S40T90T10	LQP_1	40	90	10	LQP	1	FC5	106	136	15	743	1000	0.504001
Deciduous	S40T90T10	LQP_1	40	90	10	LQP	1	FC10	95	86	26	793	1000	0.566224
Deciduous	S40T90T10	LQP_1	40	90	10	LQP	1	MTeSPS	68	38	53	841	1000	0.548046
Deciduous	S40T90T10	LQP_1	40	90	10	LQP	1	MTP	106	127	15	752	1000	0.522872
Deciduous	S40T90T10	LQP_1	40	90	10	LQP	1	MTrSPS	83	56	38	823	1000	0.584736
Deciduous	S40T90T10	LQP_1	40	90	10	LQP	1	10PTP	78	49	43	830	1000	0.576556
Deciduous	S40T90T10	LQP_3	40	90	10	LQP	3	BTOPA	118	287	3	592	1000	0.322414
Deciduous	S40T90T10	LQP_3	40	90	10	LQP	3	EETOD	111	183	10	696	1000	0.438712
Deciduous	S40T90T10	LQP_3	40	90	10	LQP	3	ETeSS	82	68	39	811	1000	0.544099
Deciduous	S40T90T10	LQP_3	40	90	10	LQP	3	ETrSS	87	80	34	799	1000	0.539554
Deciduous	S40T90T10	LQP_3	40	90	10	LQP	3	FC1	119	451	2	428	1000	0.180921
Deciduous	S40T90T10	LQP_3	40	90	10	LQP	3	FC5	117	274	4	605	1000	0.333937
Deciduous	S40T90T10	LQP_3	40	90	10	LQP	3	FC10	111	191	10	688	1000	0.425576
Deciduous	S40T90T10	LQP_3	40	90	10	LQP	3	MTeSPS	72	52	49	827	1000	0.530215
Deciduous	S40T90T10	LQP_3	40	90	10	LQP	3	MTP	118	290	3	589	1000	0.319023
Deciduous	S40T90T10	LQP_3	40	90	10	LQP	3	MTrSPS	89	86	32	793	1000	0.534792
Deciduous	S40T90T10	LQP_3	40	90	10	LQP	3	10PTP	86	75	35	804	1000	0.547396
Deciduous	S40T90T10	LQP_5	40	90	10	LQP	5	BTOPA	119	503	2	376	1000	0.147645
Deciduous	S40T90T10	LQP_5	40	90	10	LQP	5	EETOD	116	275	5	604	1000	0.329145
Deciduous	S40T90T10	LQP_5	40	90	10	LQP	5	ETeSS	85	86	36	793	1000	0.513203
Deciduous	S40T90T10	LQP_5	40	90	10	LQP	5	ETrSS	90	95	31	784	1000	0.517666
Deciduous	S40T90T10	LQP_5	40	90	10	LQP	5	FC1	119	577	2	302	1000	0.107264
Deciduous	S40T90T10	LQP_5	40	90	10	LQP	5	FC5	118	390	3	489	1000	0.223418
Deciduous	S40T90T10	LQP_5	40	90	10	LQP	5	FC10	116	291	5	588	1000	0.310836
Deciduous	S40T90T10	LQP_5	40	90	10	LQP	5	MTeSPS	85	86	36	793	1000	0.513203
Deciduous	S40T90T10	LQP_5	40	90	10	LQP	5	MTP	119	571	2	308	1000	0.110276
Deciduous	S40T90T10	LQP_5	40	90	10	LQP	5	MTrSPS	93	107	28	772	1000	0.504769
Deciduous	S40T90T10	LQP_5	40	90	10	LQP	5	10PTP	89	93	32	786	1000	0.517293
Deciduous	S40T90T10	LQP_025	40	90	10	LQP	0.25	BTOPA	113	170	8	709	1000	0.469471
Deciduous	S40T90T10	LQP_025	40	90	10	LQP	0.25	EETOD	86	63	35	816	1000	0.581093
Deciduous	S40T90T10	LQP_025	40	90	10	LQP	0.25	ETeSS	68	36	53	843	1000	0.554626
Deciduous	S40T90T10	LQP_025	40	90	10	LQP	0.25	ETrSS	75	48	46	831	1000	0.561227
Deciduous	S40T90T10	LQP_025	40	90	10	LQP	0.25	FC1	116	193	5	686	1000	0.442602
Deciduous	S40T90T10	LQP_025	40	90	10	LQP	0.25	FC5	100	104	21	775	1000	0.546497
Deciduous	S40T90T10	LQP_025	40	90	10	LQP	0.25	FC10	85	62	36	817	1000	0.57836
Deciduous	S40T90T10	LQP_025	40	90	10	LQP	0.25	MTeSPS	64	27	57	852	1000	0.557844
Deciduous	S40T90T10	LQP_025	40	90	10	LQP	0.25	MTP	112	157	9	722	1000	0.489077
Deciduous	S40T90T10	LQP_025	40	90	10	LQP	0.25	MTrSPS	83	51	38	828	1000	0.600129
Deciduous	S40T90T10	LQP_025	40	90	10	LQP	0.25	10PTP	75	45	46	834	1000	0.570674
Deciduous	S40T90T10	LQPT_1	40	90	10	LQPT	1	BTOPA	117	358	4	521	1000	0.247479
Deciduous	S40T90T10	LQPT_1	40	90	10	LQPT	1	EETOD	99	89	22	790	1000	0.578754
Deciduous	S40T90T10	LQPT_1	40	90	10	LQPT	1	ETeSS	86	56	35	823	1000	0.601987
Deciduous	S40T90T10	LQPT_1	40	90	10	LQPT	1	ETrSS	66	39	55	840	1000	0.531382
Deciduous	S40T90T10	LQPT_1	40	90	10	LQPT	1	FC1	118	532	3	347	1000	0.128239
Deciduous	S40T90T10	LQPT_1	40	90	10	LQPT	1	FC5	114	235	7	644	1000	0.372312
Deciduous	S40T90T10	LQPT_1	40	90	10	LQPT	1	FC10	102	99	19	780	1000	0.568332
Deciduous	S40T90T10	LQPT_1	40	90	10	LQPT	1	MTeSPS	86	56	35	823	1000	0.601987
Deciduous	S40T90T10	LQPT_1	40	90	10	LQPT	1	MTP	117	358	4	521	1000	0.247479
Deciduous	S40T90T10	LQPT_1	40	90	10	LQPT	1	MTrSPS	66	39	55	840	1000	0.531382
Deciduous	S40T90T10	LQPT_1	40	90	10	LQPT	1	10PTP	60	26	61	853	1000	0.53273
Deciduous	S40T90T10	LQPT_3	40	90	10	LQPT	3	BTOPA	118	418	3	461	1000	0.201575
Deciduous	S40T90T10	LQPT_3	40	90	10	LQPT	3	EETOD	109	188	12	691	1000	0.422176
Deciduous	S40T90T10	LQPT_3	40	90	10	LQPT	3	ETeSS	72	51	49	828	1000	0.533221
Deciduous	S40T90T10	LQPT_3	40	90	10	LQPT	3	ETrSS	82	68	39	811	1000	0.544099
Deciduous	S40T90T10	LQPT_3	40	90	10	LQPT	3	FC1	119	476	2	403	1000	0.16435
Deciduous	S40T90T10	LQPT_3	40	90	10	LQPT	3	FC5	116	306	5	573	1000	0.294586
Deciduous	S40T90T10	LQPT_3	40	90	10	LQPT	3	FC10	110	210	11	669	1000	0.392122
Deciduous	S40T90T10	LQPT_3	40	90	10	LQPT	3	MTeSPS	72	51	49	828	1000	0.533221
Deciduous	S40T90T10	LQPT_3	40	90	10	LQPT	3	MTP	119	480	2	399	1000	0.1618
Deciduous	S40T90T10	LQPT_3	40	90	10	LQPT	3	MTrSPS	84	72	37	807	1000	0.544406
Deciduous	S40T90T10	LQPT_3	40	90	10	LQPT	3	10PTP	76	60	45	819	1000	0.531434
Deciduous	S40T90T10	LQPT_5	40	90	10	LQPT	5	BTOPA	119	542	2	337	1000	0.125455
Deciduous	S40T90T10	LQPT_5	40	90	10	LQPT	5	EETOD	113	275	8	604	1000	0.318243
Deciduous	S40T90T10	LQPT_5	40	90	10	LQPT	5	ETeSS	68	54	53	825	1000	0.498773
Deciduous	S40T90T10	LQPT_5	40	90	10	LQPT	5	ETrSS	91	92	30	787	1000	0.530253
Deciduous	S40T90T10	LQPT_5	40	90	10	LQPT	5	FC1	120	578	1	301	1000	0.109346
Deciduous	S40T90T10	LQPT_5	40	90	10	LQPT	5	FC5	118	394	3	485	1000	0.220186
Deciduous	S40T90T10	LQPT_5	40	90	10	LQPT	5	FC10	116	292	5	587	1000	0.309726
Deciduous	S40T90T10	LQPT_5	40	90	10	LQPT	5	MTeSPS	68	54	53	825	1000	0.498773
Deciduous	S40T90T10	LQPT_5	40	90	10	LQPT	5	MTP	119	542	2	337	1000	0.125455
Deciduous	S40T90T10	LQPT_5	40	90	10	LQPT	5	MTrSPS	94	120	27	759	1000	0.480954
Deciduous	S40T90T10	LQPT_5	40	90	10	LQPT	5	10PTP	90	89	31	790	1000	0.532495
Deciduous	S40T90T10	LQPT_025	40	90	10	LQPT	0.25	BTOPA	96	141	25	738	1000	0.447856
Deciduous	S40T90T10	LQPT_025	40	90	10	LQPT	0.25	EETOD	53	26	68	853	1000	0.480324
Deciduous	S40T90T10	LQPT_025	40	90	10	LQPT	0.25	ETeSS	57	30	64	849	1000	0.497181
Deciduous	S40T90T10	LQPT_025	40	90	10	LQPT	0.25	ETrSS	51	14	70	865	1000	0.506666
Deciduous	S40T90T10	LQPT_025	40	90	10	LQPT	0.25	FC1	112	301	9	578	1000	0.285803
Deciduous	S40T90T10	LQPT_025	40	90	10	LQPT	0.25	FC5	87	94	34	785	1000	0.504256
Deciduous	S40T90T10	LQPT_025	40	90	10	LQPT	0.25	FC10	61	32	60	847	1000	0.519567
Deciduous	S40T90T10	LQPT_025	40	90	10	LQPT	0.25	MTeSPS	57	30	64	849	1000	0.497181
Deciduous	S40T90T10	LQPT_025	40	90	10	LQPT	0.25	MTP	51	15	70	864	1000	0.503005
Deciduous	S40T90T10	LQPT_025	40	90	10	LQPT	0.25	MTrSPS	51	15	70	864	1000	0.503005
Deciduous	S40T90T10	LQPT_025	40	90	10	LQPT	0.25	10PTP	34	5	87	874	1000	0.388956
Deciduous	S40T90T10	LQPTH_1	40	90	10	LQPTH	1	BTOPA	116	348	5	531	1000	0.253245
Deciduous	S40T90T10	LQPTH_1	40	90	10	LQPTH	1	EETOD	97	93	24	786	1000	0.558524
Deciduous	S40T90T10	LQPTH_1	40	90	10	LQPTH	1	ETeSS	54	16	67	863	1000	0.523153
Deciduous	S40T90T10	LQPTH_1	40	90	10	LQPTH	1	ETrSS	76	49	45	830	1000	0.564311
Deciduous	S40T90T10	LQPTH_1	40	90	10	LQPTH	1	FC1	119	491	2	388	1000	0.154925
Deciduous	S40T90T10	LQPTH_1	40	90	10	LQPTH	1	FC5	114	210	7	669	1000	0.408061
Deciduous	S40T90T10	LQPTH_1	40	90	10	LQPTH	1	FC10	97	92	24	787	1000	0.561042
Deciduous	S40T90T10	LQPTH_1	40	90	10	LQPTH	1	MTeSPS	54	16	67	863	1000	0.523153
Deciduous	S40T90T10	LQPTH_1	40	90	10	LQPTH	1	MTP	116	348	5	531	1000	0.253245
Deciduous	S40T90T10	LQPTH_1	40	90	10	LQPTH	1	MTrSPS	76	49	45	830	1000	0.564311
Deciduous	S40T90T10	LQPTH_1	40	90	10	LQPTH	1	10PTP	69	40	52	839	1000	0.548182
Deciduous	S40T90T10	LQPTH_3	40	90	10	LQPTH	3	BTOPA	117	342	4	537	1000	0.262137
Deciduous	S40T90T10	LQPTH_3	40	90	10	LQPTH	3	EETOD	107	162	14	717	1000	0.458298
Deciduous	S40T90T10	LQPTH_3	40	90	10	LQPTH	3	ETeSS	99	127	22	752	1000	0.490264
Deciduous	S40T90T10	LQPTH_3	40	90	10	LQPTH	3	ETrSS	86	71	35	808	1000	0.558344
Deciduous	S40T90T10	LQPTH_3	40	90	10	LQPTH	3	FC1	118	425	3	454	1000	0.196386
Deciduous	S40T90T10	LQPTH_3	40	90	10	LQPTH	3	FC5	112	272	9	607	1000	0.31808
Deciduous	S40T90T10	LQPTH_3	40	90	10	LQPTH	3	FC10	108	185	13	694	1000	0.422899
Deciduous	S40T90T10	LQPTH_3	40	90	10	LQPTH	3	MTeSPS	72	48	49	831	1000	0.542366
Deciduous	S40T90T10	LQPTH_3	40	90	10	LQPTH	3	MTP	110	215	11	664	1000	0.384783
Deciduous	S40T90T10	LQPTH_3	40	90	10	LQPTH	3	MTrSPS	89	87	32	792	1000	0.532247
Deciduous	S40T90T10	LQPTH_3	40	90	10	LQPTH	3	10PTP	79	56	42	823	1000	0.561187
Deciduous	S40T90T10	LQPTH_5	40	90	10	LQPTH	5	BTOPA	118	393	3	486	1000	0.220991
Deciduous	S40T90T10	LQPTH_5	40	90	10	LQPTH	5	EETOD	111	241	10	638	1000	0.352786
Deciduous	S40T90T10	LQPTH_5	40	90	10	LQPTH	5	ETeSS	79	69	42	810	1000	0.523981
Deciduous	S40T90T10	LQPTH_5	40	90	10	LQPTH	5	ETrSS	93	103	28	776	1000	0.514037
Deciduous	S40T90T10	LQPTH_5	40	90	10	LQPTH	5	FC1	120	506	1	373	1000	0.148626
Deciduous	S40T90T10	LQPTH_5	40	90	10	LQPTH	5	FC5	118	352	3	527	1000	0.256171
Deciduous	S40T90T10	LQPTH_5	40	90	10	LQPTH	5	FC10	111	267	10	612	1000	0.320285
Deciduous	S40T90T10	LQPTH_5	40	90	10	LQPTH	5	MTeSPS	72	55	49	824	1000	0.521324
Deciduous	S40T90T10	LQPTH_5	40	90	10	LQPTH	5	MTP	115	313	6	566	1000	0.283828
Deciduous	S40T90T10	LQPTH_5	40	90	10	LQPTH	5	MTrSPS	95	110	26	769	1000	0.507942
Deciduous	S40T90T10	LQPTH_5	40	90	10	LQPTH	5	10PTP	90	87	31	792	1000	0.537556
Deciduous	S40T90T10	LQPTH_025	40	90	10	LQPTH	0.25	BTOPA	96	111	25	768	1000	0.510626
Deciduous	S40T90T10	LQPTH_025	40	90	10	LQPTH	0.25	EETOD	51	20	70	859	1000	0.485179
Deciduous	S40T90T10	LQPTH_025	40	90	10	LQPTH	0.25	ETeSS	46	14	75	865	1000	0.465401
Deciduous	S40T90T10	LQPTH_025	40	90	10	LQPTH	0.25	ETrSS	37	10	84	869	1000	0.399844
Deciduous	S40T90T10	LQPTH_025	40	90	10	LQPTH	0.25	FC1	109	232	12	647	1000	0.357011
Deciduous	S40T90T10	LQPTH_025	40	90	10	LQPTH	0.25	FC5	71	62	50	817	1000	0.495072
Deciduous	S40T90T10	LQPTH_025	40	90	10	LQPTH	0.25	FC10	57	25	64	854	1000	0.514075
Deciduous	S40T90T10	LQPTH_025	40	90	10	LQPTH	0.25	MTeSPS	46	14	75	865	1000	0.465401
Deciduous	S40T90T10	LQPTH_025	40	90	10	LQPTH	0.25	MTP	37	10	84	869	1000	0.399844
Deciduous	S40T90T10	LQPTH_025	40	90	10	LQPTH	0.25	MTrSPS	37	10	84	869	1000	0.399844
Deciduous	S40T90T10	LQPTH_025	40	90	10	LQPTH	0.25	10PTP	28	6	93	873	1000	0.325484
Deciduous	S40T90T10	PT_1	40	90	10	PT	1	BTOPA	116	365	5	514	1000	0.238053
Deciduous	S40T90T10	PT_1	40	90	10	PT	1	EETOD	97	97	24	782	1000	0.548595
Deciduous	S40T90T10	PT_1	40	90	10	PT	1	ETeSS	63	39	58	840	1000	0.510882
Deciduous	S40T90T10	PT_1	40	90	10	PT	1	ETrSS	77	50	44	829	1000	0.567351
Deciduous	S40T90T10	PT_1	40	90	10	PT	1	FC1	117	463	4	416	1000	0.167023
Deciduous	S40T90T10	PT_1	40	90	10	PT	1	FC5	113	203	8	676	1000	0.414747
Deciduous	S40T90T10	PT_1	40	90	10	PT	1	FC10	98	100	23	779	1000	0.546266
Deciduous	S40T90T10	PT_1	40	90	10	PT	1	MTeSPS	63	39	58	840	1000	0.510882
Deciduous	S40T90T10	PT_1	40	90	10	PT	1	MTP	116	365	5	514	1000	0.238053
Deciduous	S40T90T10	PT_1	40	90	10	PT	1	MTrSPS	79	51	42	828	1000	0.576387
Deciduous	S40T90T10	PT_1	40	90	10	PT	1	10PTP	62	36	59	843	1000	0.513529
Deciduous	S40T90T10	PT_3	40	90	10	PT	3	BTOPA	119	460	2	419	1000	0.174826
Deciduous	S40T90T10	PT_3	40	90	10	PT	3	EETOD	110	221	11	658	1000	0.376173
Deciduous	S40T90T10	PT_3	40	90	10	PT	3	ETeSS	67	44	54	835	1000	0.522273
Deciduous	S40T90T10	PT_3	40	90	10	PT	3	ETrSS	82	71	39	808	1000	0.535814
Deciduous	S40T90T10	PT_3	40	90	10	PT	3	FC1	119	537	2	342	1000	0.128182
Deciduous	S40T90T10	PT_3	40	90	10	PT	3	FC5	117	354	4	525	1000	0.251074
Deciduous	S40T90T10	PT_3	40	90	10	PT	3	FC10	111	244	10	635	1000	0.348868
Deciduous	S40T90T10	PT_3	40	90	10	PT	3	MTeSPS	67	44	54	835	1000	0.522273
Deciduous	S40T90T10	PT_3	40	90	10	PT	3	MTP	119	517	2	362	1000	0.139429
Deciduous	S40T90T10	PT_3	40	90	10	PT	3	MTrSPS	84	73	37	806	1000	0.541678
Deciduous	S40T90T10	PT_3	40	90	10	PT	3	10PTP	79	65	42	814	1000	0.53509
Deciduous	S40T90T10	PT_5	40	90	10	PT	5	BTOPA	119	633	2	246	1000	0.0810632
Deciduous	S40T90T10	PT_5	40	90	10	PT	5	EETOD	118	313	3	566	1000	0.294167
Deciduous	S40T90T10	PT_5	40	90	10	PT	5	ETeSS	80	82	41	797	1000	0.49548
Deciduous	S40T90T10	PT_5	40	90	10	PT	5	ETrSS	88	90	33	789	1000	0.519389
Deciduous	S40T90T10	PT_5	40	90	10	PT	5	FC1	120	650	1	229	1000	0.0761502
Deciduous	S40T90T10	PT_5	40	90	10	PT	5	FC5	119	462	2	417	1000	0.173492
Deciduous	S40T90T10	PT_5	40	90	10	PT	5	FC10	118	354	3	525	1000	0.254349
Deciduous	S40T90T10	PT_5	40	90	10	PT	5	MTeSPS	80	82	41	797	1000	0.49548
Deciduous	S40T90T10	PT_5	40	90	10	PT	5	MTP	119	633	2	246	1000	0.0810632
Deciduous	S40T90T10	PT_5	40	90	10	PT	5	MTrSPS	91	101	30	778	1000	0.508509
Deciduous	S40T90T10	PT_5	40	90	10	PT	5	10PTP	86	89	35	790	1000	0.511137
Deciduous	S40T90T10	PT_025	40	90	10	PT	0.25	BTOPA	92	115	29	764	1000	0.481839
Deciduous	S40T90T10	PT_025	40	90	10	PT	0.25	EETOD	54	23	67	856	1000	0.498233
Deciduous	S40T90T10	PT_025	40	90	10	PT	0.25	ETeSS	55	23	66	856	1000	0.505896
Deciduous	S40T90T10	PT_025	40	90	10	PT	0.25	ETrSS	40	12	81	867	1000	0.420257
Deciduous	S40T90T10	PT_025	40	90	10	PT	0.25	FC1	111	280	10	599	1000	0.305186
Deciduous	S40T90T10	PT_025	40	90	10	PT	0.25	FC5	77	71	44	808	1000	0.506827
Deciduous	S40T90T10	PT_025	40	90	10	PT	0.25	FC10	57	27	64	852	1000	0.507234
Deciduous	S40T90T10	PT_025	40	90	10	PT	0.25	MTeSPS	55	23	66	856	1000	0.505896
Deciduous	S40T90T10	PT_025	40	90	10	PT	0.25	MTP	40	12	81	867	1000	0.420257
Deciduous	S40T90T10	PT_025	40	90	10	PT	0.25	MTrSPS	40	12	81	867	1000	0.420257
Deciduous	S40T90T10	PT_025	40	90	10	PT	0.25	10PTP	29	5	92	874	1000	0.339111
Deciduous	S40T90T10	Q_1	40	90	10	Q	1	BTOPA	116	367	5	512	1000	0.236318
Deciduous	S40T90T10	Q_1	40	90	10	Q	1	EETOD	111	220	10	659	1000	0.381551
Deciduous	S40T90T10	Q_1	40	90	10	Q	1	ETeSS	86	76	35	803	1000	0.544701
Deciduous	S40T90T10	Q_1	40	90	10	Q	1	ETrSS	97	109	24	770	1000	0.520112
Deciduous	S40T90T10	Q_1	40	90	10	Q	1	FC1	120	618	1	261	1000	0.0902464
Deciduous	S40T90T10	Q_1	40	90	10	Q	1	FC5	116	397	5	482	1000	0.211539
Deciduous	S40T90T10	Q_1	40	90	10	Q	1	FC10	114	289	7	590	1000	0.305937
Deciduous	S40T90T10	Q_1	40	90	10	Q	1	MTeSPS	86	76	35	803	1000	0.544701
Deciduous	S40T90T10	Q_1	40	90	10	Q	1	MTP	120	714	1	165	1000	0.0506817
Deciduous	S40T90T10	Q_1	40	90	10	Q	1	MTrSPS	105	141	16	738	1000	0.489378
Deciduous	S40T90T10	Q_1	40	90	10	Q	1	10PTP	97	109	24	770	1000	0.520112
Deciduous	S40T90T10	Q_3	40	90	10	Q	3	BTOPA	119	576	2	303	1000	0.107763
Deciduous	S40T90T10	Q_3	40	90	10	Q	3	EETOD	109	224	12	655	1000	0.367994
Deciduous	S40T90T10	Q_3	40	90	10	Q	3	ETeSS	86	89	35	790	1000	0.511137
Deciduous	S40T90T10	Q_3	40	90	10	Q	3	ETrSS	94	121	27	758	1000	0.478818
Deciduous	S40T90T10	Q_3	40	90	10	Q	3	FC1	120	634	1	245	1000	0.0830749
Deciduous	S40T90T10	Q_3	40	90	10	Q	3	FC5	118	420	3	459	1000	0.200082
Deciduous	S40T90T10	Q_3	40	90	10	Q	3	FC10	114	320	7	559	1000	0.273288
Deciduous	S40T90T10	Q_3	40	90	10	Q	3	MTeSPS	86	89	35	790	1000	0.511137
Deciduous	S40T90T10	Q_3	40	90	10	Q	3	MTP	119	576	2	303	1000	0.107763
Deciduous	S40T90T10	Q_3	40	90	10	Q	3	MTrSPS	104	167	17	712	1000	0.436306
Deciduous	S40T90T10	Q_3	40	90	10	Q	3	10PTP	94	121	27	758	1000	0.478818
Deciduous	S40T90T10	Q_5	40	90	10	Q	5	BTOPA	119	492	2	387	1000	0.154309
Deciduous	S40T90T10	Q_5	40	90	10	Q	5	EETOD	109	242	12	637	1000	0.343768
Deciduous	S40T90T10	Q_5	40	90	10	Q	5	ETeSS	74	75	47	804	1000	0.478503
Deciduous	S40T90T10	Q_5	40	90	10	Q	5	ETrSS	92	127	29	752	1000	0.45645
Deciduous	S40T90T10	Q_5	40	90	10	Q	5	FC1	120	584	1	295	1000	0.106368
Deciduous	S40T90T10	Q_5	40	90	10	Q	5	FC5	118	399	3	480	1000	0.2162
Deciduous	S40T90T10	Q_5	40	90	10	Q	5	FC10	113	304	8	575	1000	0.286182
Deciduous	S40T90T10	Q_5	40	90	10	Q	5	MTeSPS	74	75	47	804	1000	0.478503
Deciduous	S40T90T10	Q_5	40	90	10	Q	5	MTP	119	492	2	387	1000	0.154309
Deciduous	S40T90T10	Q_5	40	90	10	Q	5	MTrSPS	100	164	21	715	1000	0.423877
Deciduous	S40T90T10	Q_5	40	90	10	Q	5	10PTP	92	128	29	751	1000	0.454406
Deciduous	S40T90T10	Q_025	40	90	10	Q	0.25	BTOPA	115	374	6	505	1000	0.227111
Deciduous	S40T90T10	Q_025	40	90	10	Q	0.25	EETOD	110	224	11	655	1000	0.371947
Deciduous	S40T90T10	Q_025	40	90	10	Q	0.25	ETeSS	93	91	28	788	1000	0.543137
Deciduous	S40T90T10	Q_025	40	90	10	Q	0.25	ETrSS	102	140	19	739	1000	0.477723
Deciduous	S40T90T10	Q_025	40	90	10	Q	0.25	FC1	120	626	1	253	1000	0.0866289
Deciduous	S40T90T10	Q_025	40	90	10	Q	0.25	FC5	115	406	6	473	1000	0.201423
Deciduous	S40T90T10	Q_025	40	90	10	Q	0.25	FC10	114	277	7	602	1000	0.319562
Deciduous	S40T90T10	Q_025	40	90	10	Q	0.25	MTeSPS	93	91	28	788	1000	0.543137
Deciduous	S40T90T10	Q_025	40	90	10	Q	0.25	MTP	120	776	1	103	1000	0.0289539
Deciduous	S40T90T10	Q_025	40	90	10	Q	0.25	MTrSPS	105	171	16	708	1000	0.43369
Deciduous	S40T90T10	Q_025	40	90	10	Q	0.25	10PTP	102	140	19	739	1000	0.477723
Deciduous	S40T90T10	QH_1	40	90	10	QH	1	BTOPA	119	288	2	591	1000	0.324806
Deciduous	S40T90T10	QH_1	40	90	10	QH	1	EETOD	91	86	30	793	1000	0.545394
Deciduous	S40T90T10	QH_1	40	90	10	QH	1	ETeSS	91	75	30	804	1000	0.574603
Deciduous	S40T90T10	QH_1	40	90	10	QH	1	ETrSS	91	73	30	806	1000	0.580127
Deciduous	S40T90T10	QH_1	40	90	10	QH	1	FC1	120	399	1	480	1000	0.222398
Deciduous	S40T90T10	QH_1	40	90	10	QH	1	FC5	113	169	8	710	1000	0.471257
Deciduous	S40T90T10	QH_1	40	90	10	QH	1	FC10	93	95	28	784	1000	0.533214
Deciduous	S40T90T10	QH_1	40	90	10	QH	1	MTeSPS	91	75	30	804	1000	0.574603
Deciduous	S40T90T10	QH_1	40	90	10	QH	1	MTP	119	288	2	591	1000	0.324806
Deciduous	S40T90T10	QH_1	40	90	10	QH	1	MTrSPS	91	80	30	799	1000	0.561085
Deciduous	S40T90T10	QH_1	40	90	10	QH	1	10PTP	88	65	33	814	1000	0.586453
Deciduous	S40T90T10	QH_3	40	90	10	QH	3	BTOPA	114	289	7	590	1000	0.305937
Deciduous	S40T90T10	QH_3	40	90	10	QH	3	EETOD	104	134	17	745	1000	0.499011
Deciduous	S40T90T10	QH_3	40	90	10	QH	3	ETeSS	73	62	48	817	1000	0.507455
Deciduous	S40T90T10	QH_3	40	90	10	QH	3	ETrSS	91	86	30	793	1000	0.545394
Deciduous	S40T90T10	QH_3	40	90	10	QH	3	FC1	117	331	4	548	1000	0.272663
Deciduous	S40T90T10	QH_3	40	90	10	QH	3	FC5	110	217	11	662	1000	0.381889
Deciduous	S40T90T10	QH_3	40	90	10	QH	3	FC10	105	147	16	732	1000	0.477591
Deciduous	S40T90T10	QH_3	40	90	10	QH	3	MTeSPS	70	52	51	827	1000	0.51751
Deciduous	S40T90T10	QH_3	40	90	10	QH	3	MTP	111	234	10	645	1000	0.362108
Deciduous	S40T90T10	QH_3	40	90	10	QH	3	MTrSPS	93	98	28	781	1000	0.52592
Deciduous	S40T90T10	QH_3	40	90	10	QH	3	10PTP	86	75	35	804	1000	0.547396
Deciduous	S40T90T10	QH_5	40	90	10	QH	5	BTOPA	114	309	7	570	1000	0.284475
Deciduous	S40T90T10	QH_5	40	90	10	QH	5	EETOD	108	192	13	687	1000	0.411596
Deciduous	S40T90T10	QH_5	40	90	10	QH	5	ETeSS	92	113	29	766	1000	0.486233
Deciduous	S40T90T10	QH_5	40	90	10	QH	5	ETrSS	93	118	28	761	1000	0.480312
Deciduous	S40T90T10	QH_5	40	90	10	QH	5	FC1	118	418	3	461	1000	0.201575
Deciduous	S40T90T10	QH_5	40	90	10	QH	5	FC5	111	283	10	596	1000	0.301802
Deciduous	S40T90T10	QH_5	40	90	10	QH	5	FC10	108	221	13	658	1000	0.36822
Deciduous	S40T90T10	QH_5	40	90	10	QH	5	MTeSPS	88	91	33	788	1000	0.516912
Deciduous	S40T90T10	QH_5	40	90	10	QH	5	MTP	108	220	13	659	1000	0.36963
Deciduous	S40T90T10	QH_5	40	90	10	QH	5	MTrSPS	97	137	24	742	1000	0.460405
Deciduous	S40T90T10	QH_5	40	90	10	QH	5	10PTP	88	102	33	777	1000	0.490604
Deciduous	S40T90T10	QH_025	40	90	10	QH	0.25	BTOPA	108	124	13	755	1000	0.538497
Deciduous	S40T90T10	QH_025	40	90	10	QH	0.25	EETOD	70	44	51	835	1000	0.541974
Deciduous	S40T90T10	QH_025	40	90	10	QH	0.25	ETeSS	81	67	40	812	1000	0.541135
Deciduous	S40T90T10	QH_025	40	90	10	QH	0.25	ETrSS	77	57	44	822	1000	0.546214
Deciduous	S40T90T10	QH_025	40	90	10	QH	0.25	FC1	117	180	4	699	1000	0.468402
Deciduous	S40T90T10	QH_025	40	90	10	QH	0.25	FC5	89	83	32	796	1000	0.542518
Deciduous	S40T90T10	QH_025	40	90	10	QH	0.25	FC10	76	53	45	826	1000	0.552066
Deciduous	S40T90T10	QH_025	40	90	10	QH	0.25	MTeSPS	81	67	40	812	1000	0.541135
Deciduous	S40T90T10	QH_025	40	90	10	QH	0.25	MTP	108	124	13	755	1000	0.538497
Deciduous	S40T90T10	QH_025	40	90	10	QH	0.25	MTrSPS	78	57	43	822	1000	0.552232
Deciduous	S40T90T10	QH_025	40	90	10	QH	0.25	10PTP	74	48	47	831	1000	0.554985
Deciduous	S40T90T10	QP_1	40	90	10	QP	1	BTOPA	112	184	9	695	1000	0.441176
Deciduous	S40T90T10	QP_1	40	90	10	QP	1	EETOD	99	96	22	783	1000	0.561028
Deciduous	S40T90T10	QP_1	40	90	10	QP	1	ETeSS	68	40	53	839	1000	0.541565
Deciduous	S40T90T10	QP_1	40	90	10	QP	1	ETrSS	78	55	43	824	1000	0.558188
Deciduous	S40T90T10	QP_1	40	90	10	QP	1	FC1	118	246	3	633	1000	0.372657
Deciduous	S40T90T10	QP_1	40	90	10	QP	1	FC5	106	146	15	733	1000	0.484001
Deciduous	S40T90T10	QP_1	40	90	10	QP	1	FC10	97	92	24	787	1000	0.561042
Deciduous	S40T90T10	QP_1	40	90	10	QP	1	MTeSPS	68	40	53	839	1000	0.541565
Deciduous	S40T90T10	QP_1	40	90	10	QP	1	MTP	119	400	2	479	1000	0.21851
Deciduous	S40T90T10	QP_1	40	90	10	QP	1	MTrSPS	82	58	39	821	1000	0.572913
Deciduous	S40T90T10	QP_1	40	90	10	QP	1	10PTP	78	53	43	826	1000	0.564227
Deciduous	S40T90T10	QP_3	40	90	10	QP	3	BTOPA	118	290	3	589	1000	0.319023
Deciduous	S40T90T10	QP_3	40	90	10	QP	3	EETOD	110	193	11	686	1000	0.418263
Deciduous	S40T90T10	QP_3	40	90	10	QP	3	ETeSS	76	61	45	818	1000	0.528566
Deciduous	S40T90T10	QP_3	40	90	10	QP	3	ETrSS	86	74	35	805	1000	0.550107
Deciduous	S40T90T10	QP_3	40	90	10	QP	3	FC1	119	435	2	444	1000	0.192135
Deciduous	S40T90T10	QP_3	40	90	10	QP	3	FC5	117	269	4	610	1000	0.339923
Deciduous	S40T90T10	QP_3	40	90	10	QP	3	FC10	110	190	11	689	1000	0.423077
Deciduous	S40T90T10	QP_3	40	90	10	QP	3	MTeSPS	76	61	45	818	1000	0.528566
Deciduous	S40T90T10	QP_3	40	90	10	QP	3	MTP	119	509	2	370	1000	0.144088
Deciduous	S40T90T10	QP_3	40	90	10	QP	3	MTrSPS	88	81	33	798	1000	0.542356
Deciduous	S40T90T10	QP_3	40	90	10	QP	3	10PTP	83	72	38	807	1000	0.538765
Deciduous	S40T90T10	QP_5	40	90	10	QP	5	BTOPA	119	553	2	326	1000	0.119573
Deciduous	S40T90T10	QP_5	40	90	10	QP	5	EETOD	115	277	6	602	1000	0.323187
Deciduous	S40T90T10	QP_5	40	90	10	QP	5	ETeSS	69	60	52	819	1000	0.488075
Deciduous	S40T90T10	QP_5	40	90	10	QP	5	ETrSS	87	94	34	785	1000	0.504256
Deciduous	S40T90T10	QP_5	40	90	10	QP	5	FC1	119	565	2	314	1000	0.113331
Deciduous	S40T90T10	QP_5	40	90	10	QP	5	FC5	118	386	3	493	1000	0.226689
Deciduous	S40T90T10	QP_5	40	90	10	QP	5	FC10	116	283	5	596	1000	0.31986
Deciduous	S40T90T10	QP_5	40	90	10	QP	5	MTeSPS	69	60	52	819	1000	0.488075
Deciduous	S40T90T10	QP_5	40	90	10	QP	5	MTP	119	553	2	326	1000	0.119573
Deciduous	S40T90T10	QP_5	40	90	10	QP	5	MTrSPS	92	105	29	774	1000	0.504302
Deciduous	S40T90T10	QP_5	40	90	10	QP	5	10PTP	86	93	35	786	1000	0.501328
Deciduous	S40T90T10	QP_025	40	90	10	QP	0.25	BTOPA	110	153	11	726	1000	0.488066
Deciduous	S40T90T10	QP_025	40	90	10	QP	0.25	EETOD	89	73	32	806	1000	0.569312
Deciduous	S40T90T10	QP_025	40	90	10	QP	0.25	ETeSS	75	47	46	832	1000	0.564354
Deciduous	S40T90T10	QP_025	40	90	10	QP	0.25	ETrSS	75	50	46	829	1000	0.555041
Deciduous	S40T90T10	QP_025	40	90	10	QP	0.25	FC1	115	206	6	673	1000	0.418091
Deciduous	S40T90T10	QP_025	40	90	10	QP	0.25	FC5	101	110	20	769	1000	0.537264
Deciduous	S40T90T10	QP_025	40	90	10	QP	0.25	FC10	88	70	33	809	1000	0.572195
Deciduous	S40T90T10	QP_025	40	90	10	QP	0.25	MTeSPS	71	44	50	835	1000	0.548446
Deciduous	S40T90T10	QP_025	40	90	10	QP	0.25	MTP	112	166	9	713	1000	0.472453
Deciduous	S40T90T10	QP_025	40	90	10	QP	0.25	MTrSPS	79	51	42	828	1000	0.576387
Deciduous	S40T90T10	QP_025	40	90	10	QP	0.25	10PTP	75	47	46	832	1000	0.564354
Deciduous	S40T90T10	T_1	40	90	10	T	1	BTOPA	117	375	4	504	1000	0.232694
Deciduous	S40T90T10	T_1	40	90	10	T	1	EETOD	102	148	19	731	1000	0.462158
Deciduous	S40T90T10	T_1	40	90	10	T	1	ETeSS	54	17	67	862	1000	0.5195
Deciduous	S40T90T10	T_1	40	90	10	T	1	ETrSS	58	29	63	850	1000	0.507879
Deciduous	S40T90T10	T_1	40	90	10	T	1	FC1	119	725	2	154	1000	0.0443666
Deciduous	S40T90T10	T_1	40	90	10	T	1	FC5	112	322	9	557	1000	0.264399
Deciduous	S40T90T10	T_1	40	90	10	T	1	FC10	101	142	20	737	1000	0.46919
Deciduous	S40T90T10	T_1	40	90	10	T	1	MTeSPS	54	17	67	862	1000	0.5195
Deciduous	S40T90T10	T_1	40	90	10	T	1	MTP	110	274	11	605	1000	0.308373
Deciduous	S40T90T10	T_1	40	90	10	T	1	MTrSPS	59	31	62	848	1000	0.508509
Deciduous	S40T90T10	T_1	40	90	10	T	1	10PTP	55	19	66	860	1000	0.520023
Deciduous	S40T90T10	T_3	40	90	10	T	3	BTOPA	118	592	3	287	1000	0.0973634
Deciduous	S40T90T10	T_3	40	90	10	T	3	EETOD	115	465	6	414	1000	0.159889
Deciduous	S40T90T10	T_3	40	90	10	T	3	ETeSS	92	136	29	743	1000	0.438439
Deciduous	S40T90T10	T_3	40	90	10	T	3	ETrSS	73	106	48	773	1000	0.400036
Deciduous	S40T90T10	T_3	40	90	10	T	3	FC1	121	859	0	20	1000	0.00560289
Deciduous	S40T90T10	T_3	40	90	10	T	3	FC5	118	727	3	152	1000	0.0413783
Deciduous	S40T90T10	T_3	40	90	10	T	3	FC10	118	588	3	291	1000	0.0992886
Deciduous	S40T90T10	T_3	40	90	10	T	3	MTeSPS	72	95	49	784	1000	0.418384
Deciduous	S40T90T10	T_3	40	90	10	T	3	MTP	118	603	3	276	1000	0.0921593
Deciduous	S40T90T10	T_3	40	90	10	T	3	MTrSPS	77	125	44	754	1000	0.383473
Deciduous	S40T90T10	T_3	40	90	10	T	3	10PTP	65	58	56	821	1000	0.467872
Deciduous	S40T90T10	T_5	40	90	10	T	5	BTOPA	116	670	5	209	1000	0.058299
Deciduous	S40T90T10	T_5	40	90	10	T	5	EETOD	115	639	6	240	1000	0.0686351
Deciduous	S40T90T10	T_5	40	90	10	T	5	ETeSS	67	137	54	742	1000	0.307047
Deciduous	S40T90T10	T_5	40	90	10	T	5	ETrSS	67	136	54	743	1000	0.308774
Deciduous	S40T90T10	T_5	40	90	10	T	5	FC1	121	876	0	3	1000	0.000828081
Deciduous	S40T90T10	T_5	40	90	10	T	5	FC5	120	841	1	38	1000	0.00875638
Deciduous	S40T90T10	T_5	40	90	10	T	5	FC10	119	704	2	175	1000	0.0521378
Deciduous	S40T90T10	T_5	40	90	10	T	5	MTeSPS	67	107	54	772	1000	0.363365
Deciduous	S40T90T10	T_5	40	90	10	T	5	MTP	116	676	5	203	1000	0.0559185
Deciduous	S40T90T10	T_5	40	90	10	T	5	MTrSPS	74	150	47	729	1000	0.32254
Deciduous	S40T90T10	T_5	40	90	10	T	5	10PTP	66	93	55	786	1000	0.387219
Deciduous	S40T90T10	T_025	40	90	10	T	0.25	BTOPA	98	129	23	750	1000	0.481345
Deciduous	S40T90T10	T_025	40	90	10	T	0.25	EETOD	53	23	68	856	1000	0.490504
Deciduous	S40T90T10	T_025	40	90	10	T	0.25	ETeSS	72	59	49	820	1000	0.509755
Deciduous	S40T90T10	T_025	40	90	10	T	0.25	ETrSS	44	11	77	868	1000	0.459094
Deciduous	S40T90T10	T_025	40	90	10	T	0.25	FC1	111	287	10	592	1000	0.297347
Deciduous	S40T90T10	T_025	40	90	10	T	0.25	FC5	83	85	38	794	1000	0.504719
Deciduous	S40T90T10	T_025	40	90	10	T	0.25	FC10	57	30	64	849	1000	0.497181
Deciduous	S40T90T10	T_025	40	90	10	T	0.25	MTeSPS	72	59	49	820	1000	0.509755
Deciduous	S40T90T10	T_025	40	90	10	T	0.25	MTP	44	13	77	866	1000	0.451908
Deciduous	S40T90T10	T_025	40	90	10	T	0.25	MTrSPS	44	13	77	866	1000	0.451908
Deciduous	S40T90T10	T_025	40	90	10	T	0.25	10PTP	27	4	94	875	1000	0.32179
Deciduous	S40T90T10	TQ_1	40	90	10	TQ	1	BTOPA	115	377	6	502	1000	0.224596
Deciduous	S40T90T10	TQ_1	40	90	10	TQ	1	EETOD	100	106	21	773	1000	0.541761
Deciduous	S40T90T10	TQ_1	40	90	10	TQ	1	ETeSS	84	56	37	823	1000	0.590525
Deciduous	S40T90T10	TQ_1	40	90	10	TQ	1	ETrSS	66	42	55	837	1000	0.521847
Deciduous	S40T90T10	TQ_1	40	90	10	TQ	1	FC1	118	603	3	276	1000	0.0921593
Deciduous	S40T90T10	TQ_1	40	90	10	TQ	1	FC5	115	266	6	613	1000	0.336258
Deciduous	S40T90T10	TQ_1	40	90	10	TQ	1	FC10	99	101	22	778	1000	0.548789
Deciduous	S40T90T10	TQ_1	40	90	10	TQ	1	MTeSPS	84	56	37	823	1000	0.590525
Deciduous	S40T90T10	TQ_1	40	90	10	TQ	1	MTP	116	432	5	447	1000	0.185285
Deciduous	S40T90T10	TQ_1	40	90	10	TQ	1	MTrSPS	66	42	55	837	1000	0.521847
Deciduous	S40T90T10	TQ_1	40	90	10	TQ	1	10PTP	61	28	60	851	1000	0.533062
Deciduous	S40T90T10	TQ_3	40	90	10	TQ	3	BTOPA	117	406	4	473	1000	0.207628
Deciduous	S40T90T10	TQ_3	40	90	10	TQ	3	EETOD	110	205	11	674	1000	0.399616
Deciduous	S40T90T10	TQ_3	40	90	10	TQ	3	ETeSS	86	76	35	803	1000	0.544701
Deciduous	S40T90T10	TQ_3	40	90	10	TQ	3	ETrSS	88	81	33	798	1000	0.542356
Deciduous	S40T90T10	TQ_3	40	90	10	TQ	3	FC1	119	531	2	348	1000	0.131497
Deciduous	S40T90T10	TQ_3	40	90	10	TQ	3	FC5	115	344	6	535	1000	0.253607
Deciduous	S40T90T10	TQ_3	40	90	10	TQ	3	FC10	110	244	11	635	1000	0.345032
Deciduous	S40T90T10	TQ_3	40	90	10	TQ	3	MTeSPS	66	39	55	840	1000	0.531382
Deciduous	S40T90T10	TQ_3	40	90	10	TQ	3	MTP	114	319	7	560	1000	0.274288
Deciduous	S40T90T10	TQ_3	40	90	10	TQ	3	MTrSPS	94	109	27	770	1000	0.505228
Deciduous	S40T90T10	TQ_3	40	90	10	TQ	3	10PTP	88	78	33	801	1000	0.550294
Deciduous	S40T90T10	TQ_5	40	90	10	TQ	5	BTOPA	118	432	3	447	1000	0.191299
Deciduous	S40T90T10	TQ_5	40	90	10	TQ	5	EETOD	109	232	12	647	1000	0.357011
Deciduous	S40T90T10	TQ_5	40	90	10	TQ	5	ETeSS	63	39	58	840	1000	0.510882
Deciduous	S40T90T10	TQ_5	40	90	10	TQ	5	ETrSS	88	88	33	791	1000	0.524386
Deciduous	S40T90T10	TQ_5	40	90	10	TQ	5	FC1	119	528	2	351	1000	0.133174
Deciduous	S40T90T10	TQ_5	40	90	10	TQ	5	FC5	116	364	5	515	1000	0.238924
Deciduous	S40T90T10	TQ_5	40	90	10	TQ	5	FC10	111	268	10	611	1000	0.319098
Deciduous	S40T90T10	TQ_5	40	90	10	TQ	5	MTeSPS	63	39	58	840	1000	0.510882
Deciduous	S40T90T10	TQ_5	40	90	10	TQ	5	MTP	118	432	3	447	1000	0.191299
Deciduous	S40T90T10	TQ_5	40	90	10	TQ	5	MTrSPS	92	108	29	771	1000	0.497432
Deciduous	S40T90T10	TQ_5	40	90	10	TQ	5	10PTP	87	88	34	791	1000	0.519022
Deciduous	S40T90T10	TQ_025	40	90	10	TQ	0.25	BTOPA	95	111	26	768	1000	0.505679
Deciduous	S40T90T10	TQ_025	40	90	10	TQ	0.25	EETOD	48	18	73	861	1000	0.467923
Deciduous	S40T90T10	TQ_025	40	90	10	TQ	0.25	ETeSS	58	33	63	846	1000	0.494678
Deciduous	S40T90T10	TQ_025	40	90	10	TQ	0.25	ETrSS	41	10	80	869	1000	0.436295
Deciduous	S40T90T10	TQ_025	40	90	10	TQ	0.25	FC1	110	288	11	591	1000	0.292616
Deciduous	S40T90T10	TQ_025	40	90	10	TQ	0.25	FC5	74	58	47	821	1000	0.525007
Deciduous	S40T90T10	TQ_025	40	90	10	TQ	0.25	FC10	51	23	70	856	1000	0.474849
Deciduous	S40T90T10	TQ_025	40	90	10	TQ	0.25	MTeSPS	58	33	63	846	1000	0.494678
Deciduous	S40T90T10	TQ_025	40	90	10	TQ	0.25	MTP	41	10	80	869	1000	0.436295
Deciduous	S40T90T10	TQ_025	40	90	10	TQ	0.25	MTrSPS	41	10	80	869	1000	0.436295
Deciduous	S40T90T10	TQ_025	40	90	10	TQ	0.25	10PTP	30	6	91	873	1000	0.345868
Deciduous	S60T50T50	Auto	60	50	50	Auto	1	BTOPA	118	293	3	586	1000	0.315667
Deciduous	S60T50T50	Auto	60	50	50	Auto	1	EETOD	106	128	15	751	1000	0.520733
Deciduous	S60T50T50	Auto	60	50	50	Auto	1	ETeSS	105	107	16	772	1000	0.563359
Deciduous	S60T50T50	Auto	60	50	50	Auto	1	ETrSS	103	91	18	788	1000	0.593362
Deciduous	S60T50T50	Auto	60	50	50	Auto	1	FC1	120	427	1	452	1000	0.200935
Deciduous	S60T50T50	Auto	60	50	50	Auto	1	FC5	116	224	5	655	1000	0.395332
Deciduous	S60T50T50	Auto	60	50	50	Auto	1	FC10	109	135	12	744	1000	0.519532
Deciduous	S60T50T50	Auto	60	50	50	Auto	1	MTeSPS	110	145	11	734	1000	0.503643
Deciduous	S60T50T50	Auto	60	50	50	Auto	1	MTP	118	287	3	592	1000	0.322414
Deciduous	S60T50T50	Auto	60	50	50	Auto	1	MTrSPS	103	89	18	790	1000	0.598553
Deciduous	S60T50T50	Auto	60	50	50	Auto	1	10PTP	93	70	28	809	1000	0.599271
Deciduous	S60T50T50	H_1	60	50	50	H	1	BTOPA	119	348	2	531	1000	0.263136
Deciduous	S60T50T50	H_1	60	50	50	H	1	EETOD	111	168	10	711	1000	0.464633
Deciduous	S60T50T50	H_1	60	50	50	H	1	ETeSS	107	126	14	753	1000	0.529592
Deciduous	S60T50T50	H_1	60	50	50	H	1	ETrSS	101	97	20	782	1000	0.568399
Deciduous	S60T50T50	H_1	60	50	50	H	1	FC1	121	633	0	246	1000	0.0859628
Deciduous	S60T50T50	H_1	60	50	50	H	1	FC5	119	306	2	573	1000	0.304976
Deciduous	S60T50T50	H_1	60	50	50	H	1	FC10	114	179	7	700	1000	0.457875
Deciduous	S60T50T50	H_1	60	50	50	H	1	MTeSPS	107	129	14	750	1000	0.523155
Deciduous	S60T50T50	H_1	60	50	50	H	1	MTP	118	282	3	597	1000	0.328147
Deciduous	S60T50T50	H_1	60	50	50	H	1	MTrSPS	104	108	17	771	1000	0.556259
Deciduous	S60T50T50	H_1	60	50	50	H	1	10PTP	91	73	30	806	1000	0.580127
Deciduous	S60T50T50	H_3	60	50	50	H	3	BTOPA	120	384	1	495	1000	0.234641
Deciduous	S60T50T50	H_3	60	50	50	H	3	EETOD	118	302	3	577	1000	0.305808
Deciduous	S60T50T50	H_3	60	50	50	H	3	ETeSS	106	148	15	731	1000	0.480117
Deciduous	S60T50T50	H_3	60	50	50	H	3	ETrSS	99	119	22	760	1000	0.507413
Deciduous	S60T50T50	H_3	60	50	50	H	3	FC1	121	790	0	89	1000	0.0265397
Deciduous	S60T50T50	H_3	60	50	50	H	3	FC5	120	486	1	393	1000	0.160848
Deciduous	S60T50T50	H_3	60	50	50	H	3	FC10	119	336	2	543	1000	0.274507
Deciduous	S60T50T50	H_3	60	50	50	H	3	MTeSPS	106	144	15	735	1000	0.487923
Deciduous	S60T50T50	H_3	60	50	50	H	3	MTP	112	195	9	684	1000	0.42325
Deciduous	S60T50T50	H_3	60	50	50	H	3	MTrSPS	103	135	18	744	1000	0.492376
Deciduous	S60T50T50	H_3	60	50	50	H	3	10PTP	92	99	29	780	1000	0.518395
Deciduous	S60T50T50	H_5	60	50	50	H	5	BTOPA	120	487	1	392	1000	0.160222
Deciduous	S60T50T50	H_5	60	50	50	H	5	EETOD	120	458	1	421	1000	0.179073
Deciduous	S60T50T50	H_5	60	50	50	H	5	ETeSS	105	175	16	704	1000	0.42684
Deciduous	S60T50T50	H_5	60	50	50	H	5	ETrSS	98	158	23	721	1000	0.425484
Deciduous	S60T50T50	H_5	60	50	50	H	5	FC1	121	858	0	21	1000	0.0058882
Deciduous	S60T50T50	H_5	60	50	50	H	5	FC5	121	700	0	179	1000	0.0582765
Deciduous	S60T50T50	H_5	60	50	50	H	5	FC10	121	515	0	364	1000	0.146062
Deciduous	S60T50T50	H_5	60	50	50	H	5	MTeSPS	107	196	14	683	1000	0.401153
Deciduous	S60T50T50	H_5	60	50	50	H	5	MTP	118	298	3	581	1000	0.310152
Deciduous	S60T50T50	H_5	60	50	50	H	5	MTrSPS	105	173	16	706	1000	0.430249
Deciduous	S60T50T50	H_5	60	50	50	H	5	10PTP	96	150	25	729	1000	0.430835
Deciduous	S60T50T50	H_025	60	50	50	H	0.25	BTOPA	114	172	7	707	1000	0.470082
Deciduous	S60T50T50	H_025	60	50	50	H	0.25	EETOD	94	83	27	796	1000	0.568908
Deciduous	S60T50T50	H_025	60	50	50	H	0.25	ETeSS	98	98	23	781	1000	0.551134
Deciduous	S60T50T50	H_025	60	50	50	H	0.25	ETrSS	96	92	25	787	1000	0.555984
Deciduous	S60T50T50	H_025	60	50	50	H	0.25	FC1	120	313	1	566	1000	0.301001
Deciduous	S60T50T50	H_025	60	50	50	H	0.25	FC5	112	145	9	734	1000	0.512359
Deciduous	S60T50T50	H_025	60	50	50	H	0.25	FC10	98	100	23	779	1000	0.546266
Deciduous	S60T50T50	H_025	60	50	50	H	0.25	MTeSPS	101	103	20	776	1000	0.553753
Deciduous	S60T50T50	H_025	60	50	50	H	0.25	MTP	112	137	9	742	1000	0.52864
Deciduous	S60T50T50	H_025	60	50	50	H	0.25	MTrSPS	94	88	27	791	1000	0.555909
Deciduous	S60T50T50	H_025	60	50	50	H	0.25	10PTP	89	61	32	818	1000	0.603749
Deciduous	S60T50T50	L_1	60	50	50	L	1	BTOPA	120	450	1	429	1000	0.184537
Deciduous	S60T50T50	L_1	60	50	50	L	1	EETOD	118	306	3	573	1000	0.301524
Deciduous	S60T50T50	L_1	60	50	50	L	1	ETeSS	108	179	13	700	1000	0.432869
Deciduous	S60T50T50	L_1	60	50	50	L	1	ETrSS	107	178	14	701	1000	0.430318
Deciduous	S60T50T50	L_1	60	50	50	L	1	FC1	121	825	0	54	1000	0.015593
Deciduous	S60T50T50	L_1	60	50	50	L	1	FC5	120	586	1	293	1000	0.105385
Deciduous	S60T50T50	L_1	60	50	50	L	1	FC10	119	384	2	495	1000	0.231495
Deciduous	S60T50T50	L_1	60	50	50	L	1	MTeSPS	113	198	8	681	1000	0.422545
Deciduous	S60T50T50	L_1	60	50	50	L	1	MTP	119	382	2	497	1000	0.233163
Deciduous	S60T50T50	L_1	60	50	50	L	1	MTrSPS	114	241	7	638	1000	0.364249
Deciduous	S60T50T50	L_1	60	50	50	L	1	10PTP	109	186	12	693	1000	0.425437
Deciduous	S60T50T50	L_3	60	50	50	L	3	BTOPA	121	533	0	346	1000	0.135767
Deciduous	S60T50T50	L_3	60	50	50	L	3	EETOD	118	311	3	568	1000	0.296251
Deciduous	S60T50T50	L_3	60	50	50	L	3	ETeSS	100	166	21	713	1000	0.420385
Deciduous	S60T50T50	L_3	60	50	50	L	3	ETrSS	104	181	17	698	1000	0.412515
Deciduous	S60T50T50	L_3	60	50	50	L	3	FC1	121	798	0	81	1000	0.023975
Deciduous	S60T50T50	L_3	60	50	50	L	3	FC5	121	563	0	316	1000	0.119586
Deciduous	S60T50T50	L_3	60	50	50	L	3	FC10	119	392	2	487	1000	0.224925
Deciduous	S60T50T50	L_3	60	50	50	L	3	MTeSPS	112	212	9	667	1000	0.39715
Deciduous	S60T50T50	L_3	60	50	50	L	3	MTP	121	515	0	364	1000	0.146062
Deciduous	S60T50T50	L_3	60	50	50	L	3	MTrSPS	111	200	10	679	1000	0.411333
Deciduous	S60T50T50	L_3	60	50	50	L	3	10PTP	108	186	13	693	1000	0.421263
Deciduous	S60T50T50	L_5	60	50	50	L	5	BTOPA	119	463	2	416	1000	0.172827
Deciduous	S60T50T50	L_5	60	50	50	L	5	EETOD	118	331	3	548	1000	0.276025
Deciduous	S60T50T50	L_5	60	50	50	L	5	ETeSS	108	180	13	699	1000	0.431189
Deciduous	S60T50T50	L_5	60	50	50	L	5	ETrSS	103	169	18	710	1000	0.428442
Deciduous	S60T50T50	L_5	60	50	50	L	5	FC1	121	807	0	72	1000	0.0211348
Deciduous	S60T50T50	L_5	60	50	50	L	5	FC5	121	595	0	284	1000	0.103548
Deciduous	S60T50T50	L_5	60	50	50	L	5	FC10	119	425	2	454	1000	0.199403
Deciduous	S60T50T50	L_5	60	50	50	L	5	MTeSPS	114	244	7	635	1000	0.360288
Deciduous	S60T50T50	L_5	60	50	50	L	5	MTP	118	333	3	546	1000	0.274075
Deciduous	S60T50T50	L_5	60	50	50	L	5	MTrSPS	113	219	8	660	1000	0.390859
Deciduous	S60T50T50	L_5	60	50	50	L	5	10PTP	101	167	20	712	1000	0.423096
Deciduous	S60T50T50	L_025	60	50	50	L	0.25	BTOPA	120	442	1	437	1000	0.190122
Deciduous	S60T50T50	L_025	60	50	50	L	0.25	EETOD	118	291	3	588	1000	0.3179
Deciduous	S60T50T50	L_025	60	50	50	L	0.25	ETeSS	109	184	12	695	1000	0.428728
Deciduous	S60T50T50	L_025	60	50	50	L	0.25	ETrSS	109	184	12	695	1000	0.428728
Deciduous	S60T50T50	L_025	60	50	50	L	0.25	FC1	121	828	0	51	1000	0.0146869
Deciduous	S60T50T50	L_025	60	50	50	L	0.25	FC5	120	581	1	298	1000	0.107852
Deciduous	S60T50T50	L_025	60	50	50	L	0.25	FC10	119	381	2	498	1000	0.234
Deciduous	S60T50T50	L_025	60	50	50	L	0.25	MTeSPS	113	217	8	662	1000	0.39376
Deciduous	S60T50T50	L_025	60	50	50	L	0.25	MTP	119	352	2	527	1000	0.259442
Deciduous	S60T50T50	L_025	60	50	50	L	0.25	MTrSPS	113	198	8	681	1000	0.422545
Deciduous	S60T50T50	L_025	60	50	50	L	0.25	10PTP	110	188	11	691	1000	0.426321
Deciduous	S60T50T50	LQ_1	60	50	50	LQ	1	BTOPA	118	299	3	580	1000	0.30906
Deciduous	S60T50T50	LQ_1	60	50	50	LQ	1	EETOD	113	163	8	716	1000	0.482145
Deciduous	S60T50T50	LQ_1	60	50	50	LQ	1	ETeSS	109	116	12	763	1000	0.560967
Deciduous	S60T50T50	LQ_1	60	50	50	LQ	1	ETrSS	101	81	20	798	1000	0.609972
Deciduous	S60T50T50	LQ_1	60	50	50	LQ	1	FC1	119	421	2	458	1000	0.202368
Deciduous	S60T50T50	LQ_1	60	50	50	LQ	1	FC5	117	241	4	638	1000	0.37558
Deciduous	S60T50T50	LQ_1	60	50	50	LQ	1	FC10	113	152	8	727	1000	0.502905
Deciduous	S60T50T50	LQ_1	60	50	50	LQ	1	MTeSPS	102	85	19	794	1000	0.60418
Deciduous	S60T50T50	LQ_1	60	50	50	LQ	1	MTP	113	174	8	705	1000	0.462407
Deciduous	S60T50T50	LQ_1	60	50	50	LQ	1	MTrSPS	104	91	17	788	1000	0.598229
Deciduous	S60T50T50	LQ_1	60	50	50	LQ	1	10PTP	95	61	26	818	1000	0.636361
Deciduous	S60T50T50	LQ_3	60	50	50	LQ	3	BTOPA	118	358	3	521	1000	0.250739
Deciduous	S60T50T50	LQ_3	60	50	50	LQ	3	EETOD	114	233	7	646	1000	0.375042
Deciduous	S60T50T50	LQ_3	60	50	50	LQ	3	ETeSS	102	121	19	758	1000	0.517298
Deciduous	S60T50T50	LQ_3	60	50	50	LQ	3	ETrSS	100	118	21	761	1000	0.5144
Deciduous	S60T50T50	LQ_3	60	50	50	LQ	3	FC1	121	616	0	263	1000	0.0936458
Deciduous	S60T50T50	LQ_3	60	50	50	LQ	3	FC5	118	362	3	517	1000	0.247174
Deciduous	S60T50T50	LQ_3	60	50	50	LQ	3	FC10	116	258	5	621	1000	0.349802
Deciduous	S60T50T50	LQ_3	60	50	50	LQ	3	MTeSPS	102	118	19	761	1000	0.523909
Deciduous	S60T50T50	LQ_3	60	50	50	LQ	3	MTP	118	277	3	602	1000	0.333983
Deciduous	S60T50T50	LQ_3	60	50	50	LQ	3	MTrSPS	106	140	15	739	1000	0.495882
Deciduous	S60T50T50	LQ_3	60	50	50	LQ	3	10PTP	100	115	21	764	1000	0.521076
Deciduous	S60T50T50	LQ_5	60	50	50	LQ	5	BTOPA	119	514	2	365	1000	0.141165
Deciduous	S60T50T50	LQ_5	60	50	50	LQ	5	EETOD	118	346	3	533	1000	0.261707
Deciduous	S60T50T50	LQ_5	60	50	50	LQ	5	ETeSS	100	139	21	740	1000	0.470483
Deciduous	S60T50T50	LQ_5	60	50	50	LQ	5	ETrSS	102	152	19	727	1000	0.454601
Deciduous	S60T50T50	LQ_5	60	50	50	LQ	5	FC1	121	686	0	193	1000	0.0637445
Deciduous	S60T50T50	LQ_5	60	50	50	LQ	5	FC5	119	480	2	399	1000	0.1618
Deciduous	S60T50T50	LQ_5	60	50	50	LQ	5	FC10	118	370	3	509	1000	0.240177
Deciduous	S60T50T50	LQ_5	60	50	50	LQ	5	MTeSPS	104	168	17	711	1000	0.434555
Deciduous	S60T50T50	LQ_5	60	50	50	LQ	5	MTP	119	498	2	381	1000	0.150651
Deciduous	S60T50T50	LQ_5	60	50	50	LQ	5	MTrSPS	110	191	11	688	1000	0.421465
Deciduous	S60T50T50	LQ_5	60	50	50	LQ	5	10PTP	102	157	19	722	1000	0.445358
Deciduous	S60T50T50	LQ_025	60	50	50	LQ	0.25	BTOPA	117	210	4	669	1000	0.419844
Deciduous	S60T50T50	LQ_025	60	50	50	LQ	0.25	EETOD	104	100	17	779	1000	0.575521
Deciduous	S60T50T50	LQ_025	60	50	50	LQ	0.25	ETeSS	108	129	13	750	1000	0.527684
Deciduous	S60T50T50	LQ_025	60	50	50	LQ	0.25	ETrSS	97	85	24	794	1000	0.579079
Deciduous	S60T50T50	LQ_025	60	50	50	LQ	0.25	FC1	119	262	2	617	1000	0.35578
Deciduous	S60T50T50	LQ_025	60	50	50	LQ	0.25	FC5	112	145	9	734	1000	0.512359
Deciduous	S60T50T50	LQ_025	60	50	50	LQ	0.25	FC10	99	92	22	787	1000	0.571071
Deciduous	S60T50T50	LQ_025	60	50	50	LQ	0.25	MTeSPS	88	48	33	831	1000	0.638535
Deciduous	S60T50T50	LQ_025	60	50	50	LQ	0.25	MTP	117	195	4	684	1000	0.44335
Deciduous	S60T50T50	LQ_025	60	50	50	LQ	0.25	MTrSPS	97	84	24	795	1000	0.581716
Deciduous	S60T50T50	LQ_025	60	50	50	LQ	0.25	10PTP	89	51	32	828	1000	0.634554
Deciduous	S60T50T50	LQP_1	60	50	50	LQP	1	BTOPA	118	223	3	656	1000	0.404445
Deciduous	S60T50T50	LQP_1	60	50	50	LQP	1	EETOD	107	141	14	738	1000	0.498356
Deciduous	S60T50T50	LQP_1	60	50	50	LQP	1	ETeSS	103	105	18	774	1000	0.558608
Deciduous	S60T50T50	LQP_1	60	50	50	LQP	1	ETrSS	97	93	24	786	1000	0.558524
Deciduous	S60T50T50	LQP_1	60	50	50	LQP	1	FC1	119	290	2	589	1000	0.32254
Deciduous	S60T50T50	LQP_1	60	50	50	LQP	1	FC5	115	180	6	699	1000	0.460259
Deciduous	S60T50T50	LQP_1	60	50	50	LQP	1	FC10	107	132	14	747	1000	0.516815
Deciduous	S60T50T50	LQP_1	60	50	50	LQP	1	MTeSPS	105	124	16	755	1000	0.52475
Deciduous	S60T50T50	LQP_1	60	50	50	LQP	1	MTP	116	202	5	677	1000	0.428246
Deciduous	S60T50T50	LQP_1	60	50	50	LQP	1	MTrSPS	88	67	33	812	1000	0.580695
Deciduous	S60T50T50	LQP_1	60	50	50	LQP	1	10PTP	84	54	37	825	1000	0.596638
Deciduous	S60T50T50	LQP_3	60	50	50	LQP	3	BTOPA	118	346	3	533	1000	0.261707
Deciduous	S60T50T50	LQP_3	60	50	50	LQP	3	EETOD	118	253	3	626	1000	0.363529
Deciduous	S60T50T50	LQP_3	60	50	50	LQP	3	ETeSS	104	113	17	766	1000	0.544636
Deciduous	S60T50T50	LQP_3	60	50	50	LQP	3	ETrSS	102	109	19	770	1000	0.544383
Deciduous	S60T50T50	LQP_3	60	50	50	LQP	3	FC1	120	518	1	361	1000	0.141587
Deciduous	S60T50T50	LQP_3	60	50	50	LQP	3	FC5	118	332	3	547	1000	0.275049
Deciduous	S60T50T50	LQP_3	60	50	50	LQP	3	FC10	117	247	4	632	1000	0.367618
Deciduous	S60T50T50	LQP_3	60	50	50	LQP	3	MTeSPS	106	132	15	747	1000	0.512283
Deciduous	S60T50T50	LQP_3	60	50	50	LQP	3	MTP	118	250	3	629	1000	0.367411
Deciduous	S60T50T50	LQP_3	60	50	50	LQP	3	MTrSPS	105	127	16	752	1000	0.518285
Deciduous	S60T50T50	LQP_3	60	50	50	LQP	3	10PTP	94	89	27	790	1000	0.553355
Deciduous	S60T50T50	LQP_5	60	50	50	LQP	5	BTOPA	119	452	2	427	1000	0.180236
Deciduous	S60T50T50	LQP_5	60	50	50	LQP	5	EETOD	118	351	3	528	1000	0.257086
Deciduous	S60T50T50	LQP_5	60	50	50	LQP	5	ETeSS	97	120	24	759	1000	0.495597
Deciduous	S60T50T50	LQP_5	60	50	50	LQP	5	ETrSS	99	123	22	756	1000	0.498749
Deciduous	S60T50T50	LQP_5	60	50	50	LQP	5	FC1	120	620	1	259	1000	0.089336
Deciduous	S60T50T50	LQP_5	60	50	50	LQP	5	FC5	119	446	2	433	1000	0.184372
Deciduous	S60T50T50	LQP_5	60	50	50	LQP	5	FC10	118	348	3	531	1000	0.25985
Deciduous	S60T50T50	LQP_5	60	50	50	LQP	5	MTeSPS	103	130	18	749	1000	0.502712
Deciduous	S60T50T50	LQP_5	60	50	50	LQP	5	MTP	118	319	3	560	1000	0.287998
Deciduous	S60T50T50	LQP_5	60	50	50	LQP	5	MTrSPS	103	133	18	746	1000	0.496479
Deciduous	S60T50T50	LQP_5	60	50	50	LQP	5	10PTP	96	115	25	764	1000	0.501669
Deciduous	S60T50T50	LQP_025	60	50	50	LQP	0.25	BTOPA	120	277	1	602	1000	0.341117
Deciduous	S60T50T50	LQP_025	60	50	50	LQP	0.25	EETOD	99	109	22	770	1000	0.5299
Deciduous	S60T50T50	LQP_025	60	50	50	LQP	0.25	ETeSS	99	104	22	775	1000	0.541608
Deciduous	S60T50T50	LQP_025	60	50	50	LQP	0.25	ETrSS	98	98	23	781	1000	0.551134
Deciduous	S60T50T50	LQP_025	60	50	50	LQP	0.25	FC1	118	231	3	648	1000	0.393062
Deciduous	S60T50T50	LQP_025	60	50	50	LQP	0.25	FC5	108	149	13	730	1000	0.487027
Deciduous	S60T50T50	LQP_025	60	50	50	LQP	0.25	FC10	99	106	22	773	1000	0.536886
Deciduous	S60T50T50	LQP_025	60	50	50	LQP	0.25	MTeSPS	98	98	23	781	1000	0.551134
Deciduous	S60T50T50	LQP_025	60	50	50	LQP	0.25	MTP	120	277	1	602	1000	0.341117
Deciduous	S60T50T50	LQP_025	60	50	50	LQP	0.25	MTrSPS	87	64	34	815	1000	0.58379
Deciduous	S60T50T50	LQP_025	60	50	50	LQP	0.25	10PTP	89	71	32	808	1000	0.574872
Deciduous	S60T50T50	LQPT_1	60	50	50	LQPT	1	BTOPA	118	270	3	609	1000	0.342333
Deciduous	S60T50T50	LQPT_1	60	50	50	LQPT	1	EETOD	114	174	7	705	1000	0.466555
Deciduous	S60T50T50	LQPT_1	60	50	50	LQPT	1	ETeSS	110	113	11	766	1000	0.572464
Deciduous	S60T50T50	LQPT_1	60	50	50	LQPT	1	ETrSS	108	107	13	772	1000	0.57742
Deciduous	S60T50T50	LQPT_1	60	50	50	LQPT	1	FC1	120	467	1	412	1000	0.173066
Deciduous	S60T50T50	LQPT_1	60	50	50	LQPT	1	FC5	117	265	4	614	1000	0.344791
Deciduous	S60T50T50	LQPT_1	60	50	50	LQPT	1	FC10	114	186	7	693	1000	0.446039
Deciduous	S60T50T50	LQPT_1	60	50	50	LQPT	1	MTeSPS	104	90	17	789	1000	0.600824
Deciduous	S60T50T50	LQPT_1	60	50	50	LQPT	1	MTP	117	260	4	619	1000	0.350978
Deciduous	S60T50T50	LQPT_1	60	50	50	LQPT	1	MTrSPS	111	121	10	758	1000	0.558709
Deciduous	S60T50T50	LQPT_1	60	50	50	LQPT	1	10PTP	101	72	20	807	1000	0.635115
Deciduous	S60T50T50	LQPT_3	60	50	50	LQPT	3	BTOPA	118	398	3	481	1000	0.216993
Deciduous	S60T50T50	LQPT_3	60	50	50	LQPT	3	EETOD	117	271	4	608	1000	0.337515
Deciduous	S60T50T50	LQPT_3	60	50	50	LQPT	3	ETeSS	96	95	25	784	1000	0.548495
Deciduous	S60T50T50	LQPT_3	60	50	50	LQPT	3	ETrSS	104	116	17	763	1000	0.537809
Deciduous	S60T50T50	LQPT_3	60	50	50	LQPT	3	FC1	120	519	1	360	1000	0.14101
Deciduous	S60T50T50	LQPT_3	60	50	50	LQPT	3	FC5	118	358	3	521	1000	0.250739
Deciduous	S60T50T50	LQPT_3	60	50	50	LQPT	3	FC10	117	271	4	608	1000	0.337515
Deciduous	S60T50T50	LQPT_3	60	50	50	LQPT	3	MTeSPS	101	110	20	769	1000	0.537264
Deciduous	S60T50T50	LQPT_3	60	50	50	LQPT	3	MTP	118	347	3	532	1000	0.260777
Deciduous	S60T50T50	LQPT_3	60	50	50	LQPT	3	MTrSPS	108	153	13	726	1000	0.479359
Deciduous	S60T50T50	LQPT_3	60	50	50	LQPT	3	10PTP	99	104	22	775	1000	0.541608
Deciduous	S60T50T50	LQPT_5	60	50	50	LQPT	5	BTOPA	119	455	2	424	1000	0.178194
Deciduous	S60T50T50	LQPT_5	60	50	50	LQPT	5	EETOD	118	346	3	533	1000	0.261707
Deciduous	S60T50T50	LQPT_5	60	50	50	LQPT	5	ETeSS	103	135	18	744	1000	0.492376
Deciduous	S60T50T50	LQPT_5	60	50	50	LQPT	5	ETrSS	100	109	21	770	1000	0.534754
Deciduous	S60T50T50	LQPT_5	60	50	50	LQPT	5	FC1	121	636	0	243	1000	0.0846366
Deciduous	S60T50T50	LQPT_5	60	50	50	LQPT	5	FC5	119	453	2	426	1000	0.179553
Deciduous	S60T50T50	LQPT_5	60	50	50	LQPT	5	FC10	118	356	3	523	1000	0.252538
Deciduous	S60T50T50	LQPT_5	60	50	50	LQPT	5	MTeSPS	103	136	18	743	1000	0.49034
Deciduous	S60T50T50	LQPT_5	60	50	50	LQPT	5	MTP	118	348	3	531	1000	0.25985
Deciduous	S60T50T50	LQPT_5	60	50	50	LQPT	5	MTrSPS	100	122	21	757	1000	0.505662
Deciduous	S60T50T50	LQPT_5	60	50	50	LQPT	5	10PTP	96	101	25	778	1000	0.533896
Deciduous	S60T50T50	LQPT_025	60	50	50	LQPT	0.25	BTOPA	113	237	8	642	1000	0.365778
Deciduous	S60T50T50	LQPT_025	60	50	50	LQPT	0.25	EETOD	92	73	29	806	1000	0.585484
Deciduous	S60T50T50	LQPT_025	60	50	50	LQPT	0.25	ETeSS	110	171	11	708	1000	0.455087
Deciduous	S60T50T50	LQPT_025	60	50	50	LQPT	0.25	ETrSS	81	59	40	820	1000	0.564107
Deciduous	S60T50T50	LQPT_025	60	50	50	LQPT	0.25	FC1	120	517	1	362	1000	0.142165
Deciduous	S60T50T50	LQPT_025	60	50	50	LQPT	0.25	FC5	113	195	8	684	1000	0.427304
Deciduous	S60T50T50	LQPT_025	60	50	50	LQPT	0.25	FC10	99	98	22	781	1000	0.556092
Deciduous	S60T50T50	LQPT_025	60	50	50	LQPT	0.25	MTeSPS	110	164	11	715	1000	0.467587
Deciduous	S60T50T50	LQPT_025	60	50	50	LQPT	0.25	MTP	94	83	27	796	1000	0.568908
Deciduous	S60T50T50	LQPT_025	60	50	50	LQPT	0.25	MTrSPS	88	70	33	809	1000	0.572195
Deciduous	S60T50T50	LQPT_025	60	50	50	LQPT	0.25	10PTP	60	20	61	859	1000	0.554063
Deciduous	S60T50T50	LQPTH_1	60	50	50	LQPTH	1	BTOPA	117	297	4	582	1000	0.307747
Deciduous	S60T50T50	LQPTH_1	60	50	50	LQPTH	1	EETOD	111	138	10	741	1000	0.522183
Deciduous	S60T50T50	LQPTH_1	60	50	50	LQPTH	1	ETeSS	107	116	14	763	1000	0.551777
Deciduous	S60T50T50	LQPTH_1	60	50	50	LQPTH	1	ETrSS	102	88	19	791	1000	0.596257
Deciduous	S60T50T50	LQPTH_1	60	50	50	LQPTH	1	FC1	120	521	1	358	1000	0.13986
Deciduous	S60T50T50	LQPTH_1	60	50	50	LQPTH	1	FC5	117	280	4	599	1000	0.326896
Deciduous	S60T50T50	LQPTH_1	60	50	50	LQPTH	1	FC10	111	143	10	736	1000	0.512012
Deciduous	S60T50T50	LQPTH_1	60	50	50	LQPTH	1	MTeSPS	102	93	19	786	1000	0.583349
Deciduous	S60T50T50	LQPTH_1	60	50	50	LQPTH	1	MTP	113	189	8	690	1000	0.437008
Deciduous	S60T50T50	LQPTH_1	60	50	50	LQPTH	1	MTrSPS	102	92	19	787	1000	0.585901
Deciduous	S60T50T50	LQPTH_1	60	50	50	LQPTH	1	10PTP	93	50	28	829	1000	0.659974
Deciduous	S60T50T50	LQPTH_3	60	50	50	LQPTH	3	BTOPA	118	362	3	517	1000	0.247174
Deciduous	S60T50T50	LQPTH_3	60	50	50	LQPTH	3	EETOD	116	276	5	603	1000	0.32797
Deciduous	S60T50T50	LQPTH_3	60	50	50	LQPTH	3	ETeSS	102	101	19	778	1000	0.563436
Deciduous	S60T50T50	LQPTH_3	60	50	50	LQPTH	3	ETrSS	106	113	15	766	1000	0.55401
Deciduous	S60T50T50	LQPTH_3	60	50	50	LQPTH	3	FC1	120	500	1	379	1000	0.152227
Deciduous	S60T50T50	LQPTH_3	60	50	50	LQPTH	3	FC5	118	357	3	522	1000	0.251637
Deciduous	S60T50T50	LQPTH_3	60	50	50	LQPTH	3	FC10	117	280	4	599	1000	0.326896
Deciduous	S60T50T50	LQPTH_3	60	50	50	LQPTH	3	MTeSPS	98	88	23	791	1000	0.576316
Deciduous	S60T50T50	LQPTH_3	60	50	50	LQPTH	3	MTP	114	266	7	613	1000	0.332584
Deciduous	S60T50T50	LQPTH_3	60	50	50	LQPTH	3	MTrSPS	108	162	13	717	1000	0.46263
Deciduous	S60T50T50	LQPTH_3	60	50	50	LQPTH	3	10PTP	99	93	22	786	1000	0.568539
Deciduous	S60T50T50	LQPTH_5	60	50	50	LQPTH	5	BTOPA	118	424	3	455	1000	0.197121
Deciduous	S60T50T50	LQPTH_5	60	50	50	LQPTH	5	EETOD	115	336	6	543	1000	0.261112
Deciduous	S60T50T50	LQPTH_5	60	50	50	LQPTH	5	ETeSS	99	133	22	746	1000	0.477861
Deciduous	S60T50T50	LQPTH_5	60	50	50	LQPTH	5	ETrSS	99	135	22	744	1000	0.473811
Deciduous	S60T50T50	LQPTH_5	60	50	50	LQPTH	5	FC1	120	589	1	290	1000	0.103918
Deciduous	S60T50T50	LQPTH_5	60	50	50	LQPTH	5	FC5	118	430	3	449	1000	0.192743
Deciduous	S60T50T50	LQPTH_5	60	50	50	LQPTH	5	FC10	118	346	3	533	1000	0.261707
Deciduous	S60T50T50	LQPTH_5	60	50	50	LQPTH	5	MTeSPS	103	150	18	729	1000	0.462871
Deciduous	S60T50T50	LQPTH_5	60	50	50	LQPTH	5	MTP	118	358	3	521	1000	0.250739
Deciduous	S60T50T50	LQPTH_5	60	50	50	LQPTH	5	MTrSPS	99	131	22	748	1000	0.481953
Deciduous	S60T50T50	LQPTH_5	60	50	50	LQPTH	5	10PTP	97	120	24	759	1000	0.495597
Deciduous	S60T50T50	LQPTH_025	60	50	50	LQPTH	0.25	BTOPA	112	170	9	709	1000	0.465282
Deciduous	S60T50T50	LQPTH_025	60	50	50	LQPTH	0.25	EETOD	88	63	33	816	1000	0.592284
Deciduous	S60T50T50	LQPTH_025	60	50	50	LQPTH	0.25	ETeSS	109	133	12	746	1000	0.523709
Deciduous	S60T50T50	LQPTH_025	60	50	50	LQPTH	0.25	ETrSS	74	45	47	834	1000	0.564398
Deciduous	S60T50T50	LQPTH_025	60	50	50	LQPTH	0.25	FC1	118	269	3	610	1000	0.343544
Deciduous	S60T50T50	LQPTH_025	60	50	50	LQPTH	0.25	FC5	109	126	12	753	1000	0.538662
Deciduous	S60T50T50	LQPTH_025	60	50	50	LQPTH	0.25	FC10	97	89	24	790	1000	0.568683
Deciduous	S60T50T50	LQPTH_025	60	50	50	LQPTH	0.25	MTeSPS	109	123	12	756	1000	0.545234
Deciduous	S60T50T50	LQPTH_025	60	50	50	LQPTH	0.25	MTP	77	46	44	833	1000	0.579899
Deciduous	S60T50T50	LQPTH_025	60	50	50	LQPTH	0.25	MTrSPS	74	45	47	834	1000	0.564398
Deciduous	S60T50T50	LQPTH_025	60	50	50	LQPTH	0.25	10PTP	51	16	70	863	1000	0.499377
Deciduous	S60T50T50	PT_1	60	50	50	PT	1	BTOPA	117	279	4	600	1000	0.328059
Deciduous	S60T50T50	PT_1	60	50	50	PT	1	EETOD	110	152	11	727	1000	0.489981
Deciduous	S60T50T50	PT_1	60	50	50	PT	1	ETeSS	110	138	11	741	1000	0.517774
Deciduous	S60T50T50	PT_1	60	50	50	PT	1	ETrSS	97	75	24	804	1000	0.606168
Deciduous	S60T50T50	PT_1	60	50	50	PT	1	FC1	120	444	1	435	1000	0.188714
Deciduous	S60T50T50	PT_1	60	50	50	PT	1	FC5	115	244	6	635	1000	0.364065
Deciduous	S60T50T50	PT_1	60	50	50	PT	1	FC10	113	160	8	719	1000	0.487702
Deciduous	S60T50T50	PT_1	60	50	50	PT	1	MTeSPS	110	135	11	744	1000	0.52398
Deciduous	S60T50T50	PT_1	60	50	50	PT	1	MTP	115	245	6	634	1000	0.36275
Deciduous	S60T50T50	PT_1	60	50	50	PT	1	MTrSPS	95	58	26	821	1000	0.645531
Deciduous	S60T50T50	PT_1	60	50	50	PT	1	10PTP	81	40	40	839	1000	0.623915
Deciduous	S60T50T50	PT_3	60	50	50	PT	3	BTOPA	118	395	3	484	1000	0.219384
Deciduous	S60T50T50	PT_3	60	50	50	PT	3	EETOD	118	287	3	592	1000	0.322414
Deciduous	S60T50T50	PT_3	60	50	50	PT	3	ETeSS	103	99	18	780	1000	0.573173
Deciduous	S60T50T50	PT_3	60	50	50	PT	3	ETrSS	105	108	16	771	1000	0.56099
Deciduous	S60T50T50	PT_3	60	50	50	PT	3	FC1	120	597	1	282	1000	0.100056
Deciduous	S60T50T50	PT_3	60	50	50	PT	3	FC5	119	403	2	476	1000	0.216143
Deciduous	S60T50T50	PT_3	60	50	50	PT	3	FC10	118	292	3	587	1000	0.316782
Deciduous	S60T50T50	PT_3	60	50	50	PT	3	MTeSPS	105	105	16	774	1000	0.568135
Deciduous	S60T50T50	PT_3	60	50	50	PT	3	MTP	117	259	4	620	1000	0.35223
Deciduous	S60T50T50	PT_3	60	50	50	PT	3	MTrSPS	105	102	16	777	1000	0.575396
Deciduous	S60T50T50	PT_3	60	50	50	PT	3	10PTP	100	89	21	790	1000	0.583746
Deciduous	S60T50T50	PT_5	60	50	50	PT	5	BTOPA	119	484	2	395	1000	0.159277
Deciduous	S60T50T50	PT_5	60	50	50	PT	5	EETOD	118	376	3	503	1000	0.235042
Deciduous	S60T50T50	PT_5	60	50	50	PT	5	ETeSS	105	144	16	735	1000	0.483441
Deciduous	S60T50T50	PT_5	60	50	50	PT	5	ETrSS	102	116	19	763	1000	0.528374
Deciduous	S60T50T50	PT_5	60	50	50	PT	5	FC1	121	686	0	193	1000	0.0637445
Deciduous	S60T50T50	PT_5	60	50	50	PT	5	FC5	119	523	2	356	1000	0.135996
Deciduous	S60T50T50	PT_5	60	50	50	PT	5	FC10	118	410	3	469	1000	0.207634
Deciduous	S60T50T50	PT_5	60	50	50	PT	5	MTeSPS	104	128	17	751	1000	0.511548
Deciduous	S60T50T50	PT_5	60	50	50	PT	5	MTP	116	276	5	603	1000	0.32797
Deciduous	S60T50T50	PT_5	60	50	50	PT	5	MTrSPS	105	145	16	734	1000	0.481481
Deciduous	S60T50T50	PT_5	60	50	50	PT	5	10PTP	99	106	22	773	1000	0.536886
Deciduous	S60T50T50	PT_025	60	50	50	PT	0.25	BTOPA	113	211	8	668	1000	0.402606
Deciduous	S60T50T50	PT_025	60	50	50	PT	0.25	EETOD	90	50	31	829	1000	0.64336
Deciduous	S60T50T50	PT_025	60	50	50	PT	0.25	ETeSS	110	175	11	704	1000	0.44812
Deciduous	S60T50T50	PT_025	60	50	50	PT	0.25	ETrSS	78	36	43	843	1000	0.619116
Deciduous	S60T50T50	PT_025	60	50	50	PT	0.25	FC1	120	545	1	334	1000	0.126498
Deciduous	S60T50T50	PT_025	60	50	50	PT	0.25	FC5	111	190	10	689	1000	0.427193
Deciduous	S60T50T50	PT_025	60	50	50	PT	0.25	FC10	99	81	22	798	1000	0.599907
Deciduous	S60T50T50	PT_025	60	50	50	PT	0.25	MTeSPS	105	104	16	775	1000	0.570542
Deciduous	S60T50T50	PT_025	60	50	50	PT	0.25	MTP	90	51	31	828	1000	0.640158
Deciduous	S60T50T50	PT_025	60	50	50	PT	0.25	MTrSPS	68	33	53	846	1000	0.564685
Deciduous	S60T50T50	PT_025	60	50	50	PT	0.25	10PTP	52	11	69	868	1000	0.525937
Deciduous	S60T50T50	Q_1	60	50	50	Q	1	BTOPA	119	558	2	321	1000	0.11695
Deciduous	S60T50T50	Q_1	60	50	50	Q	1	EETOD	114	330	7	549	1000	0.263472
Deciduous	S60T50T50	Q_1	60	50	50	Q	1	ETeSS	104	153	17	726	1000	0.461695
Deciduous	S60T50T50	Q_1	60	50	50	Q	1	ETrSS	105	164	16	715	1000	0.445987
Deciduous	S60T50T50	Q_1	60	50	50	Q	1	FC1	120	672	1	207	1000	0.067009
Deciduous	S60T50T50	Q_1	60	50	50	Q	1	FC5	119	486	2	393	1000	0.158026
Deciduous	S60T50T50	Q_1	60	50	50	Q	1	FC10	117	361	4	518	1000	0.244813
Deciduous	S60T50T50	Q_1	60	50	50	Q	1	MTeSPS	106	185	15	694	1000	0.414482
Deciduous	S60T50T50	Q_1	60	50	50	Q	1	MTP	119	612	2	267	1000	0.0905024
Deciduous	S60T50T50	Q_1	60	50	50	Q	1	MTrSPS	105	156	16	723	1000	0.460541
Deciduous	S60T50T50	Q_1	60	50	50	Q	1	10PTP	106	184	15	695	1000	0.416114
Deciduous	S60T50T50	Q_3	60	50	50	Q	3	BTOPA	118	453	3	426	1000	0.176625
Deciduous	S60T50T50	Q_3	60	50	50	Q	3	EETOD	112	308	9	571	1000	0.278496
Deciduous	S60T50T50	Q_3	60	50	50	Q	3	ETeSS	104	178	17	701	1000	0.417486
Deciduous	S60T50T50	Q_3	60	50	50	Q	3	ETrSS	96	137	25	742	1000	0.455671
Deciduous	S60T50T50	Q_3	60	50	50	Q	3	FC1	119	616	2	263	1000	0.0886703
Deciduous	S60T50T50	Q_3	60	50	50	Q	3	FC5	118	426	3	453	1000	0.195653
Deciduous	S60T50T50	Q_3	60	50	50	Q	3	FC10	115	346	6	533	1000	0.251761
Deciduous	S60T50T50	Q_3	60	50	50	Q	3	MTeSPS	108	195	13	684	1000	0.406857
Deciduous	S60T50T50	Q_3	60	50	50	Q	3	MTP	118	382	3	497	1000	0.23
Deciduous	S60T50T50	Q_3	60	50	50	Q	3	MTrSPS	100	150	21	729	1000	0.449275
Deciduous	S60T50T50	Q_3	60	50	50	Q	3	10PTP	95	134	26	745	1000	0.456858
Deciduous	S60T50T50	Q_5	60	50	50	Q	5	BTOPA	118	467	3	412	1000	0.167302
Deciduous	S60T50T50	Q_5	60	50	50	Q	5	EETOD	116	364	5	515	1000	0.238924
Deciduous	S60T50T50	Q_5	60	50	50	Q	5	ETeSS	99	148	22	731	1000	0.448457
Deciduous	S60T50T50	Q_5	60	50	50	Q	5	ETrSS	100	165	21	714	1000	0.422127
Deciduous	S60T50T50	Q_5	60	50	50	Q	5	FC1	120	652	1	227	1000	0.0753013
Deciduous	S60T50T50	Q_5	60	50	50	Q	5	FC5	118	482	3	397	1000	0.157694
Deciduous	S60T50T50	Q_5	60	50	50	Q	5	FC10	118	381	3	498	1000	0.230834
Deciduous	S60T50T50	Q_5	60	50	50	Q	5	MTeSPS	100	165	21	714	1000	0.422127
Deciduous	S60T50T50	Q_5	60	50	50	Q	5	MTP	118	397	3	482	1000	0.217788
Deciduous	S60T50T50	Q_5	60	50	50	Q	5	MTrSPS	102	168	19	711	1000	0.425781
Deciduous	S60T50T50	Q_5	60	50	50	Q	5	10PTP	100	165	21	714	1000	0.422127
Deciduous	S60T50T50	Q_025	60	50	50	Q	0.25	BTOPA	119	511	2	368	1000	0.142914
Deciduous	S60T50T50	Q_025	60	50	50	Q	0.25	EETOD	114	316	7	563	1000	0.277308
Deciduous	S60T50T50	Q_025	60	50	50	Q	0.25	ETeSS	104	144	17	735	1000	0.478937
Deciduous	S60T50T50	Q_025	60	50	50	Q	0.25	ETrSS	105	162	16	717	1000	0.449574
Deciduous	S60T50T50	Q_025	60	50	50	Q	0.25	FC1	120	659	1	220	1000	0.0723588
Deciduous	S60T50T50	Q_025	60	50	50	Q	0.25	FC5	119	464	2	415	1000	0.172165
Deciduous	S60T50T50	Q_025	60	50	50	Q	0.25	FC10	116	348	5	531	1000	0.253245
Deciduous	S60T50T50	Q_025	60	50	50	Q	0.25	MTeSPS	104	145	17	734	1000	0.476984
Deciduous	S60T50T50	Q_025	60	50	50	Q	0.25	MTP	120	694	1	185	1000	0.0582809
Deciduous	S60T50T50	Q_025	60	50	50	Q	0.25	MTrSPS	104	145	17	734	1000	0.476984
Deciduous	S60T50T50	Q_025	60	50	50	Q	0.25	10PTP	105	160	16	719	1000	0.453195
Deciduous	S60T50T50	QH_1	60	50	50	QH	1	BTOPA	117	253	4	626	1000	0.359837
Deciduous	S60T50T50	QH_1	60	50	50	QH	1	EETOD	108	111	13	768	1000	0.567947
Deciduous	S60T50T50	QH_1	60	50	50	QH	1	ETeSS	108	105	13	774	1000	0.582233
Deciduous	S60T50T50	QH_1	60	50	50	QH	1	ETrSS	104	85	17	794	1000	0.614019
Deciduous	S60T50T50	QH_1	60	50	50	QH	1	FC1	120	392	1	487	1000	0.228043
Deciduous	S60T50T50	QH_1	60	50	50	QH	1	FC5	116	201	5	678	1000	0.429815
Deciduous	S60T50T50	QH_1	60	50	50	QH	1	FC10	108	120	13	759	1000	0.547348
Deciduous	S60T50T50	QH_1	60	50	50	QH	1	MTeSPS	106	98	15	781	1000	0.590033
Deciduous	S60T50T50	QH_1	60	50	50	QH	1	MTP	116	213	5	666	1000	0.411418
Deciduous	S60T50T50	QH_1	60	50	50	QH	1	MTrSPS	102	83	19	796	1000	0.609539
Deciduous	S60T50T50	QH_1	60	50	50	QH	1	10PTP	93	64	28	815	1000	0.616676
Deciduous	S60T50T50	QH_3	60	50	50	QH	3	BTOPA	115	297	6	582	1000	0.300709
Deciduous	S60T50T50	QH_3	60	50	50	QH	3	EETOD	111	213	10	666	1000	0.391694
Deciduous	S60T50T50	QH_3	60	50	50	QH	3	ETeSS	105	126	16	753	1000	0.520429
Deciduous	S60T50T50	QH_3	60	50	50	QH	3	ETrSS	98	95	23	784	1000	0.558539
Deciduous	S60T50T50	QH_3	60	50	50	QH	3	FC1	118	413	3	466	1000	0.205346
Deciduous	S60T50T50	QH_3	60	50	50	QH	3	FC5	114	290	7	589	1000	0.304827
Deciduous	S60T50T50	QH_3	60	50	50	QH	3	FC10	111	226	10	653	1000	0.373084
Deciduous	S60T50T50	QH_3	60	50	50	QH	3	MTeSPS	105	121	16	758	1000	0.531316
[truncated: 4,469 more rows]
